# Supplementary material for: (E)-2-[(2-Ethyl­phen­yl)imino­meth­yl]-6-methoxy­phenol
Source: Acta Crystallogr Sect E Struct Rep Online. 2010 Jan 9;66(Pt 2):o287. doi: 10.1107/S1600536809055573 (PMC2979675; doi:10.1107/S1600536809055573)
Supplement: Supplementary file 1 [file e-66-0o287-sup1.cif]

##############################################################################
###                                                                        ###
###        Electronic paper (Acta Crystallographica Section E)             ###
###                                                                        ###
##############################################################################
#                                                                            #
# This CIF contains the data in a paper accepted for publication in Acta     #
# Crystallographica Section E. It conforms to the requirements of Notes      #
# for Authors for Section E, and has been peer reviewed under the auspices   #
# of the IUCr Commission on Journals.                                        #
#                                                                            #
# Full details of the Crystallographic Information File format               #
# are given in the paper "The Crystallographic Information File (CIF):       #
# a New Standard Archive File for Crystallography" by S. R. Hall, F. H.      #
# Allen and I. D. Brown [Acta Cryst. (1991), A47, 655-685].                  #
#                                                                            #
# The current version of the core CIF dictionary is obtainable from          #
# ftp://ftp.iucr.org/pub/cif_core.dic. The current version number is 2.4.    #
#                                                                            #
# Software is freely available for graphical display of the structure(s) in  #
# this CIF.  For information consult the CIF home page http://www.iucr.org/  #
# cif/home.html                                                              #
#                                                                            #
# This file may be used for bona fide research purposes within the           #
# scientific community so long as proper attribution is given to the journal # 
# article from which it was obtained.                                        #
#                                                                            #
##############################################################################
                                             
data_I
_audit_creation_method     SHELXL-97
_chemical_name_systematic
;
(<i>E</i>)-2-[(2-Ethylphenyl)iminomethyl]-6-methoxyphenol
;
_chemical_name_common     ?
_chemical_formula_moiety     'C16 H17 N O2'
_chemical_formula_sum     'C16 H17 N O2'
_chemical_formula_iupac     'C16 H17 N O2'
_chemical_formula_weight     255.31
_chemical_melting_point     ?
_symmetry_cell_setting     Monoclinic
_symmetry_space_group_name_H-M     'P 21/c'
_symmetry_space_group_name_Hall     '-P 2ybc'
loop_
    _symmetry_equiv_pos_as_xyz
    'x, y, z'
    '-x, y+1/2, -z+1/2'
    '-x, -y, -z'
    'x, -y-1/2, z-1/2'
_cell_length_a     18.2379(7)
_cell_length_b     5.2044(2)
_cell_length_c     15.0950(7)
_cell_angle_alpha     90.00
_cell_angle_beta     113.788(3)
_cell_angle_gamma     90.00
_cell_volume     1311.05(9)
_cell_formula_units_Z     4
_cell_measurement_reflns_used     2353
_cell_measurement_theta_min     1.47
_cell_measurement_theta_max     28.04
_cell_measurement_temperature     150
_exptl_crystal_description     Plate
_exptl_crystal_colour     brown
_exptl_crystal_size_max     0.580
_exptl_crystal_size_mid     0.393
_exptl_crystal_size_min     0.080
_exptl_crystal_density_diffrn     1.293
_exptl_crystal_density_meas     ?
_exptl_crystal_density_method     'not measured'
_exptl_crystal_F_000     544
_exptl_absorpt_coefficient_mu     0.085
_exptl_absorpt_correction_type     integration
_exptl_absorpt_process_details     '(X-RED32; Stoe & Cie, 2002)'
_exptl_absorpt_correction_T_min     0.961
_exptl_absorpt_correction_T_max     0.993
_exptl_special_details
;
320 frames, detector distance = 100 mm
;
_diffrn_ambient_temperature     150
_diffrn_radiation_type     MoK\a
_diffrn_radiation_wavelength     0.71073
_diffrn_radiation_source     'fine-focus sealed tube'
_diffrn_radiation_monochromator     graphite
_diffrn_measurement_device_type     'Stoe IPDS II'
_diffrn_measurement_method     '\w scan'
_diffrn_detector_area_resol_mean     6.67
_diffrn_reflns_number     18335
_diffrn_reflns_av_R_equivalents     0.0719
_diffrn_reflns_av_sigmaI/netI     0.0388
_diffrn_reflns_theta_min     2.44
_diffrn_reflns_theta_max     27.55
_diffrn_reflns_theta_full     27.55
_diffrn_measured_fraction_theta_max     0.996
_diffrn_measured_fraction_theta_full     0.996
_diffrn_reflns_limit_h_min     -23
_diffrn_reflns_limit_h_max     23
_diffrn_reflns_limit_k_min     -6
_diffrn_reflns_limit_k_max     6
_diffrn_reflns_limit_l_min     -19
_diffrn_reflns_limit_l_max     19
_diffrn_standards_number     0
_diffrn_standards_interval_count     .
_diffrn_standards_interval_time     .
_diffrn_standards_decay_%     ?
_refine_special_details
;
Refinement of <i>F</i>^2^ against ALL reflections. The weighted <i>R</i>-factor
<i>wR</i> and goodness of fit <i>S</i> are based on <i>F</i>^2^, conventional
<i>R</i>-factors <i>R</i> are based on <i>F</i>, with <i>F</i> set to zero for
negative <i>F</i>^2^. The threshold expression of <i>F</i>^2^ >
\s(<i>F</i>^2^) is used only for calculating <i>R</i>-factors(gt) <i>etc</i>.
and is not relevant to the choice of reflections for refinement.
<i>R</i>-factors based on <i>F</i>^2^ are statistically about twice as large
as those based on <i>F</i>, and <i>R</i>- factors based on ALL data will be
even larger.
;
_reflns_number_total     3014
_reflns_number_gt     2353
_reflns_threshold_expression     I>2\s(I)
_refine_ls_structure_factor_coef     Fsqd
_refine_ls_matrix_type     full
_refine_ls_R_factor_all     0.0611
_refine_ls_R_factor_gt     0.0443
_refine_ls_wR_factor_gt     0.1070
_refine_ls_wR_factor_ref     0.1149
_refine_ls_goodness_of_fit_ref     1.027
_refine_ls_restrained_S_all     1.027
_refine_ls_number_reflns     3014
_refine_ls_number_parameters     196
_refine_ls_number_restraints     0
_refine_ls_hydrogen_treatment     mixed
_refine_ls_weighting_scheme     calc
_refine_ls_weighting_details
           'calc w=1/[\s^2^(Fo^2^)+(0.052P)^2^+0.279P] where P=(Fo^2^+2Fc^2^)/3'
_atom_sites_solution_hydrogens     geom
_atom_sites_solution_primary     direct
_atom_sites_solution_secondary     difmap
_refine_ls_shift/su_max     0.001
_refine_ls_shift/su_mean     0.000
_refine_diff_density_max     0.256
_refine_diff_density_min     -0.321
_refine_ls_extinction_method     'SHELXL97 (Sheldrick, 2008)'
_refine_ls_extinction_coef     0.024(3)
_refine_ls_extinction_expression
                                  'Fc^*^=kFc[1+0.001xFc^2^\l^3^/sin(2\q)]^-1/4^'
loop_
    _atom_type_symbol
    _atom_type_description
    _atom_type_scat_dispersion_real
    _atom_type_scat_dispersion_imag
    _atom_type_scat_source
    'C' 'C' 0.0033 0.0016
                         'International Tables Vol C Tables 4.2.6.8 and 6.1.1.4'
    'H' 'H' 0.0000 0.0000
                         'International Tables Vol C Tables 4.2.6.8 and 6.1.1.4'
    'N' 'N' 0.0061 0.0033
                         'International Tables Vol C Tables 4.2.6.8 and 6.1.1.4'
    'O' 'O' 0.0106 0.0060
                         'International Tables Vol C Tables 4.2.6.8 and 6.1.1.4'
_computing_data_collection     'X-AREA (Stoe & Cie, 2002)'
_computing_cell_refinement     'X-AREA (Stoe & Cie, 2002)'
_computing_data_reduction     'X-RED32 (Stoe & Cie, 2002)'
_computing_structure_solution     'SHELXS97 (Sheldrick, 2008)'
_computing_structure_refinement     'SHELXL97 (Sheldrick, 2008)'
_computing_molecular_graphics     'ORTEP-3 for Windows (Farrugia, 1997)'
_computing_publication_material     'WinGX (Farrugia, 1999)'
loop_
    _atom_site_type_symbol
    _atom_site_label
    _atom_site_fract_x
    _atom_site_fract_y
    _atom_site_fract_z
    _atom_site_U_iso_or_equiv
    _atom_site_adp_type
    _atom_site_calc_flag
    _atom_site_refinement_flags
    _atom_site_occupancy
    _atom_site_disorder_assembly
    _atom_site_disorder_group
    C C16A 0.0701(3) 0.3212(10) 0.5111(3) 0.0532(15) Uani d P 0.402(6) A 1
    H H16A 0.0628 0.3425 0.5702 0.080 Uiso calc PR 0.402(6) A 1
    H H16B 0.0188 0.3027 0.4581 0.080 Uiso calc PR 0.402(6) A 1
    H H16C 0.0970 0.4691 0.5006 0.080 Uiso calc PR 0.402(6) A 1
    C C15A 0.1206(3) 0.0813(10) 0.5183(4) 0.0411(12) Uani d P 0.402(6) A 1
    H H15A 0.0944 -0.0727 0.5274 0.049 Uiso calc PR 0.402(6) A 1
    H H15B 0.1734 0.0953 0.5705 0.049 Uiso calc PR 0.402(6) A 1
    C C15B 0.09657(17) 0.2040(7) 0.4866(2) 0.0380(9) Uani d P 0.598(6) A 2
    H H15C 0.1114 0.3839 0.4967 0.046 Uiso calc PR 0.598(6) A 2
    H H15D 0.0388 0.1903 0.4639 0.046 Uiso calc PR 0.598(6) A 2
    C C16B 0.13777(19) 0.0531(6) 0.5796(3) 0.0470(9) Uani d P 0.598(6) A 2
    H H16D 0.1220 0.1202 0.6285 0.070 Uiso calc PR 0.598(6) A 2
    H H16E 0.1948 0.0681 0.6009 0.070 Uiso calc PR 0.598(6) A 2
    H H16F 0.1226 -0.1244 0.5682 0.070 Uiso calc PR 0.598(6) A 2
    H H1 0.2630(14) 0.462(4) 0.5862(17) 0.077(7) Uiso d . 1 . .
    O O1 0.29046(6) 0.5645(2) 0.64484(7) 0.0387(3) Uani d . 1 . .
    N N1 0.23740(7) 0.3745(3) 0.47070(8) 0.0376(3) Uani d . 1 . .
    C C12 0.38182(8) 0.9118(3) 0.68144(9) 0.0314(3) Uani d . 1 . .
    O O2 0.37858(6) 0.9107(2) 0.77070(7) 0.0386(3) Uani d . 1 . .
    C C9 0.38032(8) 0.8881(3) 0.49637(10) 0.0344(3) Uani d . 1 . .
    H H9 0.3798 0.8812 0.4345 0.041 Uiso calc R 1 . .
    C C13 0.33418(7) 0.7266(3) 0.61589(9) 0.0306(3) Uani d . 1 . .
    C C8 0.33213(7) 0.7187(3) 0.52183(9) 0.0315(3) Uani d . 1 . .
    C C14 0.42206(9) 1.1110(3) 0.83509(10) 0.0406(3) Uani d . 1 . .
    H H14A 0.4162 1.0939 0.8952 0.061 Uiso calc R 1 . .
    H H14B 0.4015 1.2747 0.8066 0.061 Uiso calc R 1 . .
    H H14C 0.4777 1.0989 0.8468 0.061 Uiso calc R 1 . .
    C C11 0.42846(8) 1.0776(3) 0.65443(10) 0.0338(3) Uani d . 1 . .
    H H11 0.4602 1.1993 0.6982 0.041 Uiso calc R 1 . .
    C C7 0.27988(8) 0.5403(3) 0.45018(10) 0.0346(3) Uani d . 1 . .
    H H7 0.2772 0.5468 0.3874 0.042 Uiso calc R 1 . .
    C C2 0.20659(9) 0.1179(3) 0.32266(10) 0.0407(3) Uani d . 1 . .
    H H2 0.2493 0.1925 0.3133 0.049 Uiso calc R 1 . .
    C C10 0.42817(8) 1.0634(3) 0.56190(10) 0.0347(3) Uani d . 1 . .
    H H10 0.4605 1.1732 0.5447 0.042 Uiso calc R 1 . .
    C C3 0.16088(10) -0.0684(3) 0.25904(11) 0.0474(4) Uani d . 1 . .
    H H3 0.1729 -0.1186 0.2073 0.057 Uiso calc R 1 . .
    C C1 0.18945(8) 0.1950(3) 0.40048(10) 0.0378(3) Uani d . 1 A .
    C C4 0.09745(10) -0.1796(3) 0.27231(11) 0.0479(4) Uani d . 1 . .
    H H4 0.0666 -0.3053 0.2298 0.057 Uiso calc R 1 . .
    C C6 0.12496(10) 0.0848(4) 0.41384(13) 0.0594(5) Uani d . 1 . .
    C C5 0.08014(10) -0.1034(4) 0.34882(13) 0.0568(5) Uani d . 1 A .
    H H5 0.0373 -0.1794 0.3575 0.068 Uiso calc R 1 . .
loop_
    _atom_site_aniso_label
    _atom_site_aniso_U_11
    _atom_site_aniso_U_22
    _atom_site_aniso_U_33
    _atom_site_aniso_U_12
    _atom_site_aniso_U_13
    _atom_site_aniso_U_23
    C16A 0.049(2) 0.056(3) 0.061(3) 0.001(2) 0.028(2) -0.013(2)
    C15A 0.041(2) 0.041(3) 0.043(4) -0.007(2) 0.019(2) 0.004(2)
    C15B 0.0310(13) 0.0355(19) 0.0482(16) 0.0008(13) 0.0168(12) 0.0063(14)
    C16B 0.0583(17) 0.0449(16) 0.042(2) -0.0002(13) 0.0248(15) 0.0062(13)
    O1 0.0388(5) 0.0449(6) 0.0382(5) -0.0100(5) 0.0216(4) -0.0055(5)
    N1 0.0279(5) 0.0472(7) 0.0369(6) -0.0015(5) 0.0124(5) -0.0066(5)
    C12 0.0324(6) 0.0346(7) 0.0296(6) 0.0033(6) 0.0151(5) 0.0015(5)
    O2 0.0447(5) 0.0440(6) 0.0327(5) -0.0101(5) 0.0214(4) -0.0068(4)
    C9 0.0384(7) 0.0358(7) 0.0318(6) 0.0057(6) 0.0169(6) 0.0043(5)
    C13 0.0271(6) 0.0332(7) 0.0338(6) 0.0025(5) 0.0146(5) 0.0020(5)
    C8 0.0290(6) 0.0337(7) 0.0315(6) 0.0053(5) 0.0117(5) 0.0016(5)
    C14 0.0491(8) 0.0413(9) 0.0362(7) -0.0070(7) 0.0220(6) -0.0083(6)
    C11 0.0358(7) 0.0316(7) 0.0345(7) -0.0002(6) 0.0148(6) 0.0000(6)
    C7 0.0307(6) 0.0404(8) 0.0318(6) 0.0055(6) 0.0116(5) -0.0002(6)
    C2 0.0402(7) 0.0450(9) 0.0350(7) -0.0007(6) 0.0132(6) -0.0004(6)
    C10 0.0381(7) 0.0329(7) 0.0372(7) 0.0013(6) 0.0193(6) 0.0050(6)
    C3 0.0531(9) 0.0507(10) 0.0350(7) -0.0020(8) 0.0143(7) -0.0054(7)
    C1 0.0299(6) 0.0454(9) 0.0340(7) -0.0001(6) 0.0088(5) -0.0047(6)
    C4 0.0426(8) 0.0488(9) 0.0396(8) -0.0027(7) 0.0035(6) -0.0058(7)
    C6 0.0407(8) 0.0860(14) 0.0566(10) -0.0213(9) 0.0248(8) -0.0273(10)
    C5 0.0376(8) 0.0732(13) 0.0584(10) -0.0174(8) 0.0180(8) -0.0171(9)
_geom_special_details
;
All e.s.d.'s (except the e.s.d. in the dihedral angle between two l.s. planes)
are estimated using the full covariance matrix. The cell e.s.d.'s are taken
into account individually in the estimation of e.s.d.'s in distances, angles
and torsion angles; correlations between e.s.d.'s in cell parameters are only
used when they are defined by crystal symmetry. An approximate (isotropic)
treatment of cell e.s.d.'s is used for estimating e.s.d.'s involving l.s.
planes.
;
loop_
    _geom_bond_atom_site_label_1
    _geom_bond_atom_site_label_2
    _geom_bond_site_symmetry_2
    _geom_bond_distance
    _geom_bond_publ_flag
    C16A C15A . 1.529(7) ?
    C16A H16A . 0.96 ?
    C16A H16B . 0.96 ?
    C16A H16C . 0.96 ?
    C15A C6 . 1.611(5) ?
    C15A H15A . 0.97 ?
    C15A H15B . 0.97 ?
    C15B C16B . 1.516(5) ?
    C15B C6 . 1.523(3) ?
    C15B H15C . 0.97 ?
    C15B H15D . 0.97 ?
    C16B H16D . 0.96 ?
    C16B H16E . 0.96 ?
    C16B H16F . 0.96 ?
    O1 C13 . 1.3490(16) ?
    O1 H1 . 0.98(2) ?
    N1 C7 . 1.2781(19) ?
    N1 C1 . 1.4193(18) ?
    C12 O2 . 1.3722(15) ?
    C12 C11 . 1.3834(19) ?
    C12 C13 . 1.4034(19) ?
    O2 C14 . 1.4274(17) ?
    C9 C10 . 1.370(2) ?
    C9 C8 . 1.4035(19) ?
    C9 H9 . 0.93 ?
    C13 C8 . 1.4058(17) ?
    C8 C7 . 1.4521(19) ?
    C14 H14A . 0.96 ?
    C14 H14B . 0.96 ?
    C14 H14C . 0.96 ?
    C11 C10 . 1.3966(18) ?
    C11 H11 . 0.93 ?
    C7 H7 . 0.93 ?
    C2 C3 . 1.382(2) ?
    C2 C1 . 1.391(2) ?
    C2 H2 . 0.93 ?
    C10 H10 . 0.93 ?
    C3 C4 . 1.378(2) ?
    C3 H3 . 0.93 ?
    C1 C6 . 1.394(2) ?
    C4 C5 . 1.373(2) ?
    C4 H4 . 0.93 ?
    C6 C5 . 1.394(2) ?
    C5 H5 . 0.93 ?
loop_
    _geom_angle_atom_site_label_1
    _geom_angle_atom_site_label_2
    _geom_angle_atom_site_label_3
    _geom_angle_site_symmetry_1
    _geom_angle_site_symmetry_3
    _geom_angle
    _geom_angle_publ_flag
    C15A C16A H16A . . 109.5 ?
    C15A C16A H16B . . 109.5 ?
    H16A C16A H16B . . 109.5 ?
    C15A C16A H16C . . 109.5 ?
    H16A C16A H16C . . 109.5 ?
    H16B C16A H16C . . 109.5 ?
    C16A C15A C6 . . 100.8(4) ?
    C16A C15A H15A . . 111.6 ?
    C6 C15A H15A . . 111.6 ?
    C16A C15A H15B . . 111.6 ?
    C6 C15A H15B . . 111.6 ?
    H15A C15A H15B . . 109.4 ?
    C16B C15B C6 . . 105.7(3) ?
    C16B C15B H15C . . 110.6 ?
    C6 C15B H15C . . 110.6 ?
    C16B C15B H15D . . 110.6 ?
    C6 C15B H15D . . 110.6 ?
    H15C C15B H15D . . 108.7 ?
    C15B C16B H16D . . 109.5 ?
    C15B C16B H16E . . 109.5 ?
    H16D C16B H16E . . 109.5 ?
    C15B C16B H16F . . 109.5 ?
    H16D C16B H16F . . 109.5 ?
    H16E C16B H16F . . 109.5 ?
    C13 O1 H1 . . 101.6(13) ?
    C7 N1 C1 . . 120.97(12) ?
    O2 C12 C11 . . 124.55(12) ?
    O2 C12 C13 . . 115.46(11) ?
    C11 C12 C13 . . 119.99(12) ?
    C12 O2 C14 . . 115.69(10) ?
    C10 C9 C8 . . 120.50(12) ?
    C10 C9 H9 . . 119.7 ?
    C8 C9 H9 . . 119.7 ?
    O1 C13 C12 . . 118.68(11) ?
    O1 C13 C8 . . 122.03(12) ?
    C12 C13 C8 . . 119.27(12) ?
    C9 C8 C13 . . 119.58(12) ?
    C9 C8 C7 . . 119.54(12) ?
    C13 C8 C7 . . 120.87(12) ?
    O2 C14 H14A . . 109.5 ?
    O2 C14 H14B . . 109.5 ?
    H14A C14 H14B . . 109.5 ?
    O2 C14 H14C . . 109.5 ?
    H14A C14 H14C . . 109.5 ?
    H14B C14 H14C . . 109.5 ?
    C12 C11 C10 . . 120.47(13) ?
    C12 C11 H11 . . 119.8 ?
    C10 C11 H11 . . 119.8 ?
    N1 C7 C8 . . 122.06(12) ?
    N1 C7 H7 . . 119.0 ?
    C8 C7 H7 . . 119.0 ?
    C3 C2 C1 . . 120.71(14) ?
    C3 C2 H2 . . 119.6 ?
    C1 C2 H2 . . 119.6 ?
    C9 C10 C11 . . 120.11(13) ?
    C9 C10 H10 . . 119.9 ?
    C11 C10 H10 . . 119.9 ?
    C4 C3 C2 . . 120.00(14) ?
    C4 C3 H3 . . 120.0 ?
    C2 C3 H3 . . 120.0 ?
    C2 C1 C6 . . 119.58(14) ?
    C2 C1 N1 . . 122.67(13) ?
    C6 C1 N1 . . 117.68(13) ?
    C5 C4 C3 . . 119.48(15) ?
    C5 C4 H4 . . 120.3 ?
    C3 C4 H4 . . 120.3 ?
    C5 C6 C1 . . 118.45(15) ?
    C5 C6 C15B . . 121.37(16) ?
    C1 C6 C15B . . 119.27(17) ?
    C5 C6 C15A . . 115.8(2) ?
    C1 C6 C15A . . 121.60(19) ?
    C4 C5 C6 . . 121.78(16) ?
    C4 C5 H5 . . 119.1 ?
    C6 C5 H5 . . 119.1 ?
loop_
    _geom_torsion_atom_site_label_1
    _geom_torsion_atom_site_label_2
    _geom_torsion_atom_site_label_3
    _geom_torsion_atom_site_label_4
    _geom_torsion_site_symmetry_1
    _geom_torsion_site_symmetry_2
    _geom_torsion_site_symmetry_3
    _geom_torsion_site_symmetry_4
    _geom_torsion
    _geom_torsion_publ_flag
    C11 C12 O2 C14 . . . . 5.35(19) ?
    C13 C12 O2 C14 . . . . -175.41(12) ?
    O2 C12 C13 O1 . . . . -0.49(18) ?
    C11 C12 C13 O1 . . . . 178.79(12) ?
    O2 C12 C13 C8 . . . . 178.24(11) ?
    C11 C12 C13 C8 . . . . -2.48(19) ?
    C10 C9 C8 C13 . . . . -1.1(2) ?
    C10 C9 C8 C7 . . . . 177.95(13) ?
    O1 C13 C8 C9 . . . . -178.51(12) ?
    C12 C13 C8 C9 . . . . 2.80(19) ?
    O1 C13 C8 C7 . . . . 2.45(19) ?
    C12 C13 C8 C7 . . . . -176.23(12) ?
    O2 C12 C11 C10 . . . . 179.66(13) ?
    C13 C12 C11 C10 . . . . 0.4(2) ?
    C1 N1 C7 C8 . . . . -177.25(12) ?
    C9 C8 C7 N1 . . . . 176.91(13) ?
    C13 C8 C7 N1 . . . . -4.1(2) ?
    C8 C9 C10 C11 . . . . -1.0(2) ?
    C12 C11 C10 C9 . . . . 1.3(2) ?
    C1 C2 C3 C4 . . . . 0.1(3) ?
    C3 C2 C1 C6 . . . . -0.6(3) ?
    C3 C2 C1 N1 . . . . 176.31(14) ?
    C7 N1 C1 C2 . . . . 25.3(2) ?
    C7 N1 C1 C6 . . . . -157.73(16) ?
    C2 C3 C4 C5 . . . . 0.2(3) ?
    C2 C1 C6 C5 . . . . 0.9(3) ?
    N1 C1 C6 C5 . . . . -176.19(17) ?
    C2 C1 C6 C15B . . . . -168.4(2) ?
    N1 C1 C6 C15B . . . . 14.5(3) ?
    C2 C1 C6 C15A . . . . 156.9(3) ?
    N1 C1 C6 C15A . . . . -20.1(4) ?
    C16B C15B C6 C5 . . . . 95.4(3) ?
    C16B C15B C6 C1 . . . . -95.6(3) ?
    C16B C15B C6 C15A . . . . 7.7(3) ?
    C16A C15A C6 C5 . . . . -108.3(3) ?
    C16A C15A C6 C1 . . . . 95.1(3) ?
    C16A C15A C6 C15B . . . . 0.4(3) ?
    C3 C4 C5 C6 . . . . 0.1(3) ?
    C1 C6 C5 C4 . . . . -0.7(3) ?
    C15B C6 C5 C4 . . . . 168.4(2) ?
    C15A C6 C5 C4 . . . . -158.1(3) ?
loop_
    _geom_hbond_atom_site_label_D
    _geom_hbond_atom_site_label_H
    _geom_hbond_atom_site_label_A
    _geom_hbond_site_symmetry_A
    _geom_hbond_distance_DH
    _geom_hbond_distance_HA
    _geom_hbond_distance_DA
    _geom_hbond_angle_DHA
    O1 H1 N1 . 0.98(2) 1.68(2) 2.6023(15) 156(2)
    C14 H14c Cg1 2_656 0.96 2.83 3.6241(18) 141
data_global
_journal_date_recd_electronic     2009-12-26
_journal_date_accepted     2009-12-28
_journal_name_full     'Acta Crystallographica, Section E'
_journal_year     2010
_journal_volume     66
_journal_issue      2
_journal_page_first     o287
_journal_page_last     o287
_journal_paper_category     QO
_journal_coeditor_code     CI5005
_publ_contact_author
;
'Serap Yaz\?ic\?i'
Department of Physics
Faculty of Arts and Sciences
Ondokuz may\'is University
TR-55139
Kurupelit-Samsun
Turkey
;
_publ_contact_author_email     'yserap@omu.edu.tr'
_publ_section_title
;
(<i>E</i>)-2-[(2-Ethylphenyl)iminomethyl]-6-methoxyphenol
;
loop_
    _publ_author_name
    _publ_author_address
    'Yaz\?ic\?i, Serap'
;
Department of Physics
Faculty of Arts and Sciences
Ondokuz May\?is University
TR-55139 Kurupelit--Samsun
Turkey
;
    'Albayrak, \,Ci\(gdem'
;
Sinop Faculty of Education
Sinop University
TR-57000 Sinop
Turkey
;
    'G\"umr\"uk\,c\"uo\(glu, \.Ismail '
;
Department of Chemistry
Ondokuz May\?is University
TR-55139 Kurupelit--Samsun
Turkey
;
    '\,Senel, \.Ismet '
;
Department of Physics
Faculty of Arts and Sciences
Ondokuz May\?is University
TR-55139 Kurupelit--Samsun
Turkey
;
    'B\"uy\"ukg\"ung\"or, Orhan'
;
Department of Physics
Faculty of Arts and Sciences
Ondokuz May\?is University
TR-55139 Kurupelit--Samsun
Turkey
;
