# Supplementary material for: (E)-2-[(2-Ethyl­phen­yl)imino­meth­yl]-6-methoxy­phenol
Source: Acta Crystallogr Sect E Struct Rep Online. 2010 Jan 9;66(Pt 2):o287. doi: 10.1107/S1600536809055573 (PMC2979675; doi:10.1107/S1600536809055573)
Supplement: Supplementary file 2 [file e-66-0o287-Isup2.hkl]

#
# h,k,l, Fc-squared, Fo-squared, sigma(Fo-squared) and status flag
#
data_I
_shelx_title ' serap19 in P 21/c'
_shelx_refln_list_code          4
_shelx_F_calc_maximum      148.45
_exptl_crystal_F_000       544.00
_reflns_d_resolution_high  0.7683
 
loop_
 _symmetry_equiv_pos_as_xyz
 'x, y, z'
 '-x, y+1/2, -z+1/2'
 '-x, -y, -z'
 'x, -y-1/2, z-1/2'
 
_cell_length_a    18.2379
_cell_length_b     5.2044
_cell_length_c    15.0950
_cell_angle_alpha  90.000
_cell_angle_beta  113.788
_cell_angle_gamma  90.000
 
_shelx_F_squared_multiplier     1.000
 
loop_
 _refln_index_h
 _refln_index_k
 _refln_index_l
 _refln_F_squared_calc
 _refln_F_squared_meas
 _refln_F_squared_sigma
 _refln_observed_status
   2   0   0     3400.06     3268.33    179.41 o
   3   0   0       17.21       28.30      3.93 o
   4   0   0    13064.69    12538.48    597.83 o
   5   0   0       38.22       33.71      3.29 o
   6   0   0     3899.75     3456.34    181.58 o
   7   0   0       76.21       57.20      3.34 o
   8   0   0        5.84        8.68      3.00 o
   9   0   0        0.91        3.05      2.12 o
  10   0   0      491.34      514.87     25.31 o
  11   0   0      146.39      139.38      7.83 o
  12   0   0       11.82       12.83      2.54 o
  13   0   0        4.86       11.26      2.26 o
  14   0   0       60.14       63.45      5.14 o
  15   0   0       36.52       36.48      2.76 o
  16   0   0       24.10       25.18      2.07 o
  17   0   0       93.69      102.32      6.19 o
  18   0   0       44.09       51.04      2.71 o
  19   0   0       39.55       34.58      2.25 o
  20   0   0      201.59      233.84     10.68 o
  21   0   0      498.15      418.47     11.48 o
   1   1   0      127.46      147.86      3.98 o
   2   1   0     4506.11     4570.95     41.42 o
   3   1   0      247.36      274.70      5.57 o
   4   1   0     8988.25     8756.09    227.11 o
   5   1   0     4104.83     3831.31     99.73 o
   6   1   0       69.22       59.71      2.20 o
   7   1   0       11.61       12.48      2.17 o
   8   1   0        0.31        0.00      1.74 o
   9   1   0      107.32      103.38      2.77 o
  10   1   0      757.29      695.86     20.46 o
  11   1   0       10.74        7.65      1.78 o
  12   1   0       53.25       55.41      2.08 o
  13   1   0       58.56       56.01      1.73 o
  14   1   0      100.28      107.30      2.42 o
  15   1   0        0.49        2.96      1.61 o
  16   1   0      188.33      196.44      5.72 o
  17   1   0      265.04      271.58      6.20 o
  18   1   0       27.33       27.31      1.72 o
  19   1   0       81.81       82.43      2.01 o
  20   1   0       30.93       30.53      1.95 o
  21   1   0        0.05        0.61      2.03 o
   0   2   0     1035.31     1021.20     25.90 o
   1   2   0      573.73      538.45      4.81 o
   2   2   0       71.90       58.63      2.88 o
   3   2   0      105.18      118.25      2.88 o
   4   2   0        3.97        8.07      2.15 o
   5   2   0      106.32       99.79      2.13 o
   6   2   0      532.71      529.29      9.29 o
   7   2   0     2305.15     2287.21     55.38 o
   8   2   0      201.07      203.77      6.15 o
   9   2   0      924.51      890.80     28.69 o
  10   2   0        0.45        2.82      1.76 o
  11   2   0        0.02        2.14      1.88 o
  12   2   0      465.28      473.37     12.41 o
  13   2   0       38.84       42.25      1.90 o
  14   2   0      470.42      482.28     13.73 o
  15   2   0      106.52      115.77      2.94 o
  16   2   0       36.49       37.86      1.75 o
  17   2   0        8.03        8.16      1.78 o
  18   2   0        2.21        3.50      1.76 o
  19   2   0        3.04        5.06      2.20 o
  20   2   0       41.76       41.29      2.79 o
   1   3   0       30.64       24.54      2.60 o
   2   3   0       59.09       64.78      2.56 o
   3   3   0       25.82       28.03      2.65 o
   4   3   0      538.60      546.12     10.00 o
   5   3   0      165.37      154.99      2.63 o
   6   3   0      366.04      351.01      7.32 o
   7   3   0      157.28      154.62      3.48 o
   8   3   0      502.94      493.67     13.99 o
   9   3   0        8.48        7.39      1.89 o
  10   3   0     3565.11     3541.18     97.07 o
  11   3   0      791.75      788.88     29.61 o
  12   3   0       37.00       37.64      2.14 o
  13   3   0       35.39       40.35      2.03 o
  14   3   0      488.19      482.31     15.67 o
  15   3   0       17.69       16.59      1.86 o
  16   3   0       23.56       28.98      1.84 o
  17   3   0       19.96       21.15      2.08 o
  18   3   0        0.02        2.48      1.97 o
  19   3   0        1.56        1.18      1.91 o
   0   4   0      662.50      695.93     20.96 o
   1   4   0       24.43       22.13      2.76 o
   2   4   0       17.30       18.27      2.43 o
   3   4   0       74.03       71.87      2.46 o
   4   4   0       70.25       70.55      2.62 o
   5   4   0      432.01      414.50      9.43 o
   6   4   0      464.24      471.99      8.65 o
   7   4   0       28.50       27.95      2.11 o
   8   4   0      111.31      112.08      3.30 o
   9   4   0       27.94       26.71      2.16 o
  10   4   0       51.52       56.70      2.26 o
  11   4   0        0.36        1.34      2.12 o
  12   4   0       57.33       58.28      2.94 o
  13   4   0       73.08       61.24      3.59 o
  14   4   0        2.73        3.24      2.01 o
  15   4   0       69.02       65.14      3.46 o
  16   4   0       55.01       50.67      2.93 o
  17   4   0        1.39        1.97      2.08 o
   1   5   0      165.66      171.99      6.61 o
   2   5   0       38.29       37.67      2.98 o
   3   5   0      231.74      233.96      7.43 o
   4   5   0       96.04      108.29      2.64 o
   5   5   0        6.49        7.14      2.47 o
   6   5   0       13.12       14.74      2.41 o
   7   5   0       32.29       23.10      2.51 o
   8   5   0        0.02        2.82      2.79 o
   9   5   0        0.57        0.04      2.57 o
  10   5   0       37.98       33.69      3.21 o
  11   5   0        3.10        7.26      2.84 o
  12   5   0        9.01       10.24      2.99 o
  13   5   0        0.85        3.95      3.49 o
  14   5   0        1.58        2.26      2.59 o
   0   6   0      309.25      318.33     17.61 o
   1   6   0      118.26      121.40     11.05 o
   2   6   0        0.01        0.90      3.36 o
   3   6   0       19.36       22.98      2.93 o
   4   6   0       81.68       64.36      3.08 o
   5   6   0       32.61       35.24      2.87 o
   6   6   0        2.19        3.70      2.44 o
   7   6   0       22.93       20.65      2.84 o
   8   6   0        0.32        3.22      3.50 o
   9   6   0        0.98        2.82      3.58 o
  10   6   0        1.96        3.13      3.70 o
 -21   1   1       19.10       20.38      1.74 o
 -20   1   1       32.93       35.82      2.01 o
 -19   1   1      146.63      143.22      2.71 o
 -18   1   1      173.28      185.52      4.90 o
 -17   1   1        5.28        5.29      1.55 o
 -16   1   1      130.62      145.21      5.28 o
 -15   1   1       38.28       40.61      2.44 o
 -14   1   1        0.93        2.47      1.64 o
 -13   1   1       57.83       64.08      2.08 o
 -12   1   1       24.88       33.97      1.63 o
 -11   1   1       33.20       31.98      1.76 o
 -10   1   1       81.29       80.68      3.25 o
  -9   1   1      881.15      827.03     20.54 o
  -8   1   1      301.32      293.95      6.53 o
  -7   1   1     1247.13     1126.13     25.80 o
  -6   1   1      504.64      497.58      9.69 o
  -5   1   1     1776.96     1698.12     25.26 o
  -4   1   1    14069.71    14637.38    343.11 o
  -3   1   1       40.98       33.83      3.03 o
  -2   1   1     1682.94     1691.33     11.38 o
  -1   1   1        0.12        0.64      2.93 o
   0   1   1     1158.59     1140.12     20.62 o
   1   1   1      714.44      676.04     29.03 o
   2   1   1    22037.70    21286.53   1307.52 o
   3   1   1     8885.49     8963.51    241.35 o
   4   1   1     1436.29     1403.70     44.64 o
   5   1   1      420.78      387.24     10.60 o
   6   1   1      382.41      370.72     12.82 o
   7   1   1      468.82      475.13     15.21 o
   8   1   1       41.91       40.19      1.90 o
   9   1   1        0.77        5.76      1.80 o
  10   1   1       10.61       10.73      1.86 o
  11   1   1        0.04       -1.22      1.75 o
  12   1   1       33.66       29.22      1.76 o
  13   1   1        0.19        1.67      1.57 o
  14   1   1        4.73        5.44      1.47 o
  15   1   1       95.48      100.04      2.71 o
  16   1   1      208.04      214.42      4.56 o
  17   1   1      217.00      238.12      7.80 o
  18   1   1        6.26        7.71      1.98 o
  19   1   1        9.75        9.37      2.04 o
  20   1   1        0.17        1.09      2.10 o
 -21   2   1        1.35        1.18      2.05 o
 -20   2   1        0.19        2.99      1.82 o
 -19   2   1        3.04        4.31      1.88 o
 -18   2   1        9.08       13.16      1.86 o
 -17   2   1       71.12       80.68      2.00 o
 -16   2   1      112.79      113.85      3.79 o
 -15   2   1      230.26      233.14      4.45 o
 -14   2   1      760.72      789.92     16.49 o
 -13   2   1       16.20       17.10      1.82 o
 -12   2   1       76.33       74.90      2.18 o
 -11   2   1      111.93      121.29      3.14 o
 -10   2   1      425.60      413.45     10.07 o
  -9   2   1      641.94      683.43     17.06 o
  -8   2   1     1459.87     1400.84     43.71 o
  -7   2   1       79.26       61.08      2.07 o
  -6   2   1      584.31      563.21      8.47 o
  -5   2   1      354.11      335.58      4.30 o
  -4   2   1      108.36      116.41      2.78 o
  -3   2   1       40.39       39.61      2.44 o
  -2   2   1       57.36       52.11      2.88 o
  -1   2   1      114.67      116.01      2.87 o
   0   2   1      601.24      544.21      8.31 o
   1   2   1      544.68      555.55     13.25 o
   2   2   1      830.62      792.64     22.13 o
   3   2   1      415.81      387.48      7.53 o
   4   2   1        4.12        6.94      2.24 o
   5   2   1     1819.78     1783.03     45.34 o
   6   2   1     2507.76     2432.88     53.16 o
   7   2   1     2829.58     2659.30     76.96 o
   8   2   1      350.59      292.84     10.34 o
   9   2   1        4.50        5.63      1.83 o
  10   2   1       31.54       43.92      5.70 o
  11   2   1       20.51       18.28      1.69 o
  12   2   1     1745.94     1738.06     57.26 o
  13   2   1      156.23      159.94      4.81 o
  14   2   1       54.39       54.53      1.80 o
  15   2   1       34.86       38.56      1.87 o
  16   2   1       79.70       83.22      2.03 o
  17   2   1       11.42       15.00      1.71 o
  18   2   1       16.13       18.31      1.85 o
  19   2   1        1.42        3.28      1.97 o
  20   2   1        0.12        0.35      2.23 o
 -19   3   1        6.54        7.47      2.19 o
 -18   3   1        7.69       10.19      1.87 o
 -17   3   1        0.99        1.77      1.97 o
 -16   3   1       33.06       34.08      2.36 o
 -15   3   1        9.59       12.43      1.86 o
 -14   3   1        3.83        6.47      1.73 o
 -13   3   1       38.25       41.82      3.08 o
 -12   3   1      491.39      480.54     11.70 o
 -11   3   1      260.52      274.62      6.91 o
 -10   3   1      251.88      246.97      5.30 o
  -9   3   1       29.34       27.10      1.88 o
  -8   3   1      185.16      177.33      4.46 o
  -7   3   1        0.14        1.50      1.99 o
  -6   3   1       15.88       15.22      2.42 o
  -5   3   1        3.56        6.29      2.20 o
  -4   3   1       11.38       13.56      2.19 o
  -3   3   1       23.28       34.36      2.56 o
  -2   3   1      339.36      310.44      3.63 o
  -1   3   1       26.74       28.00      2.55 o
   0   3   1       28.30       29.97      2.60 o
   1   3   1      276.54      294.62      4.79 o
   2   3   1      117.77      114.42      3.67 o
   3   3   1        0.20        4.81      2.51 o
   4   3   1        9.52        5.96      2.11 o
   5   3   1       17.47       18.54      1.92 o
   6   3   1        1.99        2.01      2.03 o
   7   3   1        2.33        3.71      2.11 o
   8   3   1      133.53      119.97      2.90 o
   9   3   1      317.11      314.95      8.16 o
  10   3   1      212.09      214.12      9.70 o
  11   3   1      371.73      376.58     11.83 o
  12   3   1        7.97        5.94      1.95 o
  13   3   1        0.14        2.11      1.91 o
  14   3   1       10.31       13.00      1.84 o
  15   3   1        1.90        5.52      1.96 o
  16   3   1        1.43        3.49      2.10 o
  17   3   1       12.94       14.00      2.21 o
  18   3   1       12.48        8.64      2.21 o
 -17   4   1        2.73        8.50      2.24 o
 -16   4   1       49.25       44.46      2.55 o
 -15   4   1      101.00       84.81      4.01 o
 -14   4   1       95.69       85.78      3.61 o
 -13   4   1       90.65       83.77      3.78 o
 -12   4   1       15.55       14.26      2.24 o
 -11   4   1       12.74       15.86      1.87 o
 -10   4   1       45.57       49.87      2.49 o
  -9   4   1        5.38        7.13      2.26 o
  -8   4   1     1055.38     1082.60     39.40 o
  -7   4   1      518.88      537.07     12.80 o
  -6   4   1      286.40      295.60      4.93 o
  -5   4   1       88.82       84.58      2.67 o
  -4   4   1      138.68      136.99      2.96 o
  -3   4   1      164.65      169.08      3.13 o
  -2   4   1       13.72       13.80      2.49 o
  -1   4   1        6.75        9.00      2.69 o
   0   4   1       22.02       25.86      2.97 o
   1   4   1       37.38       36.56      2.82 o
   2   4   1        0.79        2.35      2.58 o
   3   4   1      121.80      125.04      2.88 o
   4   4   1       52.22       51.27      2.43 o
   5   4   1      128.43      132.12      5.02 o
   6   4   1      273.63      265.35      9.56 o
   7   4   1       99.57      108.58      4.20 o
   8   4   1        7.56        9.46      2.32 o
   9   4   1        1.87        4.52      2.29 o
  10   4   1        0.26        2.10      2.20 o
  11   4   1        4.52        3.89      2.47 o
  12   4   1       65.60       59.43      4.86 o
  13   4   1      279.23      249.22     14.00 o
  14   4   1       56.88       59.95      5.22 o
  15   4   1       12.23       11.94      2.35 o
  16   4   1       29.19       19.39      2.41 o
 -15   5   1        0.15        0.43      3.68 o
 -14   5   1        6.42        6.05      3.31 o
 -13   5   1        6.72        8.76      2.95 o
 -12   5   1        1.87        5.79      2.62 o
 -11   5   1        9.85       12.34      3.33 o
 -10   5   1        0.09        1.79      3.07 o
  -9   5   1        0.09        2.03      3.25 o
  -8   5   1        0.88        0.80      2.83 o
  -7   5   1       43.34       48.14      2.78 o
  -6   5   1       59.20       55.97      3.10 o
  -5   5   1        8.01        8.00      2.26 o
  -4   5   1      183.85      183.58     11.10 o
  -3   5   1      433.34      446.81     14.19 o
  -2   5   1      130.97      136.66      4.28 o
  -1   5   1        0.38        3.02      2.86 o
   0   5   1       68.07       73.09      3.03 o
   1   5   1      158.47      160.49      3.69 o
   2   5   1      222.56      242.83      8.04 o
   3   5   1       22.37       19.03      2.65 o
   4   5   1       26.26       24.23      2.65 o
   5   5   1        2.02        2.37      2.54 o
   6   5   1        2.30        5.40      2.51 o
   7   5   1       20.02       20.55      2.52 o
   8   5   1        0.01        2.70      2.66 o
   9   5   1        6.93        8.44      2.73 o
  10   5   1       16.59       12.68      2.63 o
  11   5   1        6.18        4.00      2.69 o
  12   5   1        7.00        7.73      2.69 o
  13   5   1        6.43        9.88      2.96 o
  14   5   1        1.03        3.50      3.31 o
 -10   6   1        1.85        2.31      3.10 o
  -9   6   1        9.83        8.87      3.15 o
  -8   6   1        0.25        3.97      3.49 o
  -7   6   1        0.32        1.26      3.59 o
  -6   6   1       24.25       17.62      3.30 o
  -5   6   1        0.00        0.29      3.07 o
  -4   6   1       16.56       16.94      3.25 o
  -3   6   1        1.39        1.89      3.19 o
  -2   6   1       17.73       21.98      3.15 o
  -1   6   1      190.69      149.56      5.90 o
   0   6   1       19.21       19.72      3.01 o
   1   6   1      165.78      157.60      6.31 o
   2   6   1       63.26       63.89      3.80 o
   3   6   1        7.92        4.82      2.93 o
   4   6   1        0.01       -0.91      2.64 o
   5   6   1        3.01        4.88      2.91 o
   6   6   1        0.48        2.38      3.00 o
   7   6   1        1.59        3.31      3.03 o
   8   6   1        0.27        1.11      2.84 o
   9   6   1        0.13        3.96      3.51 o
 -22   0   2       52.80       43.11      2.84 o
 -21   0   2      140.73      129.99      5.40 o
 -20   0   2      110.45      116.13      6.59 o
 -19   0   2        8.97       10.72      3.05 o
 -18   0   2        0.11        2.25      2.15 o
 -17   0   2        1.35        1.48      2.71 o
 -16   0   2        0.02        0.13      2.44 o
 -15   0   2      120.12      108.54      6.55 o
 -14   0   2        0.05       -2.20      2.20 o
 -13   0   2      384.33      371.59     13.43 o
 -12   0   2        9.59        8.32      2.32 o
 -11   0   2      857.11      909.89     36.85 o
 -10   0   2        5.22        3.79      2.32 o
  -9   0   2     1610.98     1568.20     63.62 o
  -8   0   2      831.74      777.02     28.20 o
  -7   0   2     1235.40     1118.98     30.16 o
  -6   0   2     2427.44     2307.31     40.89 o
  -5   0   2     4767.03     4476.37     41.18 o
  -4   0   2     3085.60     3038.94     15.14 o
  -3   0   2      521.81      480.82      6.04 o
  -2   0   2    16158.75    19611.06    309.36 o
  -1   0   2        5.30        3.40      3.52 o
   0   0   2      803.04      812.03     11.24 o
   1   0   2      607.45      576.82     14.65 o
   2   0   2     3113.31     2994.03    126.78 o
   3   0   2      136.55      118.08      4.47 o
   4   0   2        0.02        2.57      3.36 o
   5   0   2      242.25      233.74     12.75 o
   6   0   2      735.54      707.10     40.41 o
   7   0   2      219.78      200.21     13.18 o
   8   0   2       66.16       56.01      5.51 o
   9   0   2      360.62      362.87     19.81 o
  10   0   2      598.66      619.46     35.10 o
  11   0   2        3.88        4.58      2.30 o
  12   0   2       66.62       58.22      2.70 o
  13   0   2       42.58       41.56      2.88 o
  14   0   2       36.66       35.33      4.79 o
  15   0   2       48.37       58.43      4.66 o
  16   0   2       33.85       37.51      2.82 o
  17   0   2      135.95      142.96      4.82 o
  18   0   2       38.37       42.47      3.69 o
  19   0   2      247.19      223.65      3.40 o
  20   0   2        1.28        5.68      3.88 o
 -22   1   2        2.57        2.79      1.67 o
 -21   1   2       35.24       35.36      1.73 o
 -20   1   2        2.80        5.67      1.64 o
 -19   1   2       73.74       72.12      3.09 o
 -18   1   2       27.34       29.38      1.56 o
 -17   1   2       30.91       29.45      1.74 o
 -16   1   2       60.54       65.44      1.99 o
 -15   1   2       31.58       36.37      1.72 o
 -14   1   2       91.87       92.56      2.27 o
 -13   1   2       49.75       48.07      1.97 o
 -12   1   2        0.76        4.87      1.66 o
 -11   1   2        5.63        3.43      1.82 o
 -10   1   2       37.24       37.23      1.70 o
  -9   1   2      107.00       97.02      2.09 o
  -8   1   2      167.15      161.69      2.60 o
  -7   1   2     1777.51     1787.70     26.15 o
  -6   1   2      658.48      712.26     11.65 o
  -5   1   2      916.34      972.18     14.90 o
  -4   1   2       39.37       39.30      2.84 o
  -3   1   2     1806.70     1731.69      7.50 o
  -2   1   2      343.52      298.83      4.18 o
  -1   1   2      245.34      229.60      4.53 o
   0   1   2     2591.29     2374.27     82.55 o
   1   1   2     1853.48     1646.17     76.16 o
   2   1   2    12355.12    12940.78    567.19 o
   3   1   2      619.26      577.53     25.33 o
   4   1   2        7.36        4.48      2.46 o
   5   1   2        0.50       -0.51      2.12 o
   6   1   2      553.26      557.90     19.82 o
   7   1   2      333.91      345.32     13.72 o
   8   1   2        0.11        2.54      1.72 o
   9   1   2       55.44       52.77      2.18 o
  10   1   2      287.37      270.87      9.33 o
  11   1   2       91.18      102.88      3.98 o
  12   1   2        8.10        7.14      1.83 o
  13   1   2      167.44      167.75      4.78 o
  14   1   2      365.12      375.25     10.07 o
  15   1   2      123.79      132.41      4.25 o
  16   1   2       68.57       65.38      2.01 o
  17   1   2        0.01        2.18      1.74 o
  18   1   2        2.70        5.64      2.11 o
  19   1   2        0.00        3.30      2.08 o
  20   1   2        3.34        3.09      2.15 o
 -21   2   2        0.17        1.40      1.82 o
 -20   2   2        3.22        2.22      1.67 o
 -19   2   2       33.68       30.28      1.72 o
 -18   2   2       15.07       17.02      1.79 o
 -17   2   2      133.84      140.47      3.01 o
 -16   2   2       94.82      101.32      2.48 o
 -15   2   2        2.62        4.25      1.74 o
 -14   2   2      172.30      175.95      3.67 o
 -13   2   2      176.98      193.24      3.72 o
 -12   2   2        1.96        6.51      1.77 o
 -11   2   2       93.64       88.42      1.81 o
 -10   2   2        0.03        4.11      1.91 o
  -9   2   2      157.61      164.11      2.22 o
  -8   2   2      678.05      708.55     10.63 o
  -7   2   2      228.43      225.56      2.61 o
  -6   2   2      585.21      570.55      6.79 o
  -5   2   2        3.12        7.77      2.06 o
  -4   2   2      102.21      107.35      2.57 o
  -3   2   2      118.57      128.53      2.69 o
  -2   2   2      127.82      128.17      2.85 o
  -1   2   2      259.45      238.29      4.15 o
   0   2   2      215.58      217.06      4.88 o
   1   2   2        2.64        1.72      2.39 o
   2   2   2        2.66        3.03      2.18 o
   3   2   2      278.89      322.92      9.99 o
   4   2   2     1036.13      991.85     29.96 o
   5   2   2      363.58      325.37      9.49 o
   6   2   2      253.25      263.49      6.80 o
   7   2   2      399.78      403.43     10.31 o
   8   2   2       34.68       42.18      1.81 o
   9   2   2      155.52      141.85      4.62 o
  10   2   2       35.97       34.69      1.95 o
  11   2   2       83.31       81.15      2.49 o
  12   2   2      125.99      123.42      3.99 o
  13   2   2        1.79        2.40      1.69 o
  14   2   2        2.49        2.27      1.81 o
  15   2   2        3.41        4.93      2.09 o
  16   2   2       43.73       39.68      2.24 o
  17   2   2       13.57       17.95      2.34 o
  18   2   2        0.01        0.54      1.96 o
  19   2   2       16.97       21.72      2.36 o
 -20   3   2        0.63        3.40      1.79 o
 -19   3   2       40.90       46.88      3.25 o
 -18   3   2        7.49        9.74      1.74 o
 -17   3   2       47.64       45.25      2.05 o
 -16   3   2        0.12        2.30      1.87 o
 -15   3   2       92.29      105.01      2.09 o
 -14   3   2       11.88       12.47      1.83 o
 -13   3   2       72.47       71.64      1.88 o
 -12   3   2      759.80      746.23     13.56 o
 -11   3   2       91.59       89.48      2.29 o
 -10   3   2      220.03      220.73      3.46 o
  -9   3   2       46.29       51.71      2.34 o
  -8   3   2      212.01      212.79      5.40 o
  -7   3   2        1.09        2.29      2.11 o
  -6   3   2        2.26        3.82      2.21 o
  -5   3   2      392.24      406.86      8.47 o
  -4   3   2       95.05       95.39      2.78 o
  -3   3   2       27.29       26.64      2.56 o
  -2   3   2      254.60      234.94      3.65 o
  -1   3   2      647.18      682.42     11.25 o
   0   3   2       55.98       54.86      2.40 o
   1   3   2      437.15      435.77     12.25 o
   2   3   2        8.27        8.08      2.28 o
   3   3   2       75.17       99.53      2.59 o
   4   3   2      134.12      130.98      3.42 o
   5   3   2      237.53      230.64      4.77 o
   6   3   2       24.66       27.74      2.35 o
   7   3   2       24.83       23.45      2.21 o
   8   3   2      110.23      100.27      2.62 o
   9   3   2      364.57      354.53      9.93 o
  10   3   2       35.09       38.08      2.39 o
  11   3   2       14.47       15.89      2.27 o
  12   3   2       48.15       46.09      3.65 o
  13   3   2       11.45       12.23      2.24 o
  14   3   2       21.32       24.37      2.37 o
  15   3   2        3.37        1.67      1.95 o
  16   3   2        0.18        0.04      2.13 o
  17   3   2       10.73       11.38      2.27 o
  18   3   2        7.22        6.83      2.33 o
 -18   4   2        6.31        5.70      2.45 o
 -17   4   2       37.58       40.82      2.51 o
 -16   4   2        8.61        9.03      2.52 o
 -15   4   2       51.58       43.68      3.04 o
 -14   4   2        0.14        1.36      2.07 o
 -13   4   2        1.81        2.20      2.13 o
 -12   4   2        0.31        0.84      2.28 o
 -11   4   2        0.26        2.13      2.28 o
 -10   4   2      177.58      174.77      6.75 o
  -9   4   2       19.07       18.92      2.22 o
  -8   4   2      319.92      328.54      8.25 o
  -7   4   2        6.36        4.00      2.43 o
  -6   4   2       47.17       46.77      2.48 o
  -5   4   2        3.36        2.47      2.10 o
  -4   4   2       28.90       28.19      2.56 o
  -3   4   2       48.74       53.05      2.59 o
  -2   4   2        0.02        0.72      2.19 o
  -1   4   2       45.61       52.28      2.85 o
   0   4   2       94.25       96.89      3.15 o
   1   4   2      188.42      189.38      5.31 o
   2   4   2        0.41        1.92      2.55 o
   3   4   2        0.00        0.22      2.25 o
   4   4   2       59.32       62.28      2.42 o
   5   4   2        1.24        3.75      2.47 o
   6   4   2        0.01        3.65      2.48 o
   7   4   2        0.11        0.34      2.08 o
   8   4   2        3.64        6.65      2.27 o
   9   4   2        8.10        6.37      1.91 o
  10   4   2       12.77       14.81      2.28 o
  11   4   2       39.83       32.54      2.34 o
  12   4   2       16.69       16.64      2.32 o
  13   4   2       62.27       46.52      2.44 o
  14   4   2       20.94       19.24      2.19 o
  15   4   2        4.17        8.78      2.66 o
  16   4   2       33.33       25.22      2.52 o
 -15   5   2        0.70        2.75      2.92 o
 -14   5   2        5.48        4.57      3.00 o
 -13   5   2        0.65        3.24      2.58 o
 -12   5   2        6.16        4.53      2.37 o
 -11   5   2       11.43       12.39      2.36 o
 -10   5   2        0.81        0.98      2.70 o
  -9   5   2        0.23        3.36      2.70 o
  -8   5   2       51.46       49.30      2.87 o
  -7   5   2       26.71       31.85      2.76 o
  -6   5   2       83.78       88.13      2.93 o
  -5   5   2      203.05      196.28      6.22 o
  -4   5   2       93.12       93.89      5.07 o
  -3   5   2      247.33      258.69      6.34 o
  -2   5   2       13.46        9.67      2.98 o
  -1   5   2        3.65        2.20      2.81 o
   0   5   2        7.42       10.23      2.43 o
   1   5   2        0.00        0.92      2.56 o
   2   5   2        6.15        6.20      2.31 o
   3   5   2        2.07        3.46      2.23 o
   4   5   2       34.73       39.53      2.65 o
   5   5   2        2.64        3.40      2.47 o
   6   5   2       24.95       25.80      2.39 o
   7   5   2       18.41       20.31      2.49 o
   8   5   2       11.24       13.88      2.43 o
   9   5   2        3.48        7.88      2.64 o
  10   5   2        4.51        7.17      2.87 o
  11   5   2        2.00        3.76      2.90 o
  12   5   2        0.33        3.04      2.24 o
  13   5   2       52.26       42.83      7.91 o
 -10   6   2        2.84        4.46      3.18 o
  -9   6   2       13.83       12.74      3.60 o
  -8   6   2        2.19       -0.40      2.96 o
  -7   6   2        3.16        3.69      3.58 o
  -6   6   2        3.33        2.93      3.21 o
  -5   6   2       23.57       24.76      3.32 o
  -4   6   2        0.15        0.52      2.82 o
  -3   6   2        2.07        2.96      3.58 o
  -2   6   2       22.39       19.78      3.08 o
  -1   6   2       60.90       51.70      3.57 o
   0   6   2        6.45        7.42      3.02 o
   1   6   2       13.74       13.54      3.06 o
   2   6   2       40.51       30.85      3.01 o
   3   6   2        6.29        6.35      2.49 o
   4   6   2        0.68        2.87      2.61 o
   5   6   2       19.06       12.49      2.99 o
   6   6   2        1.57        4.74      3.05 o
   7   6   2        0.07       -0.25      2.61 o
   8   6   2        2.63        4.33      2.68 o
 -22   1   3        2.62        0.04      1.65 o
 -21   1   3        1.10        3.85      1.72 o
 -20   1   3       11.12        9.67      1.73 o
 -19   1   3        1.49        4.38      1.81 o
 -18   1   3       17.64       18.08      1.75 o
 -17   1   3        1.75        4.54      1.70 o
 -16   1   3       50.82       57.28      2.20 o
 -15   1   3       71.51       79.29      2.90 o
 -14   1   3        0.10        1.96      1.78 o
 -13   1   3        0.44        1.69      1.60 o
 -12   1   3       46.95       49.15      1.86 o
 -11   1   3      645.64      649.91     12.12 o
 -10   1   3      624.86      559.58     12.12 o
  -9   1   3      437.15      479.96     10.52 o
  -8   1   3      338.03      362.11      5.81 o
  -7   1   3     1943.80     1898.69     22.48 o
  -6   1   3      233.82      208.63      2.79 o
  -5   1   3      177.91      171.91      2.88 o
  -4   1   3     2766.17     2730.90      7.96 o
  -3   1   3       91.85       99.99      3.10 o
  -2   1   3     1409.29     1272.15     10.79 o
  -1   1   3      325.84      322.69      4.03 o
   0   1   3      210.43      198.48     25.25 o
   1   1   3     1882.80     1542.47    130.30 o
   2   1   3      239.00      200.48      7.55 o
   3   1   3      745.25      682.91     27.30 o
   4   1   3      130.44      124.18      4.86 o
   5   1   3      811.48      859.22     38.42 o
   6   1   3     1157.83     1132.04     46.96 o
   7   1   3      256.53      246.60     11.89 o
   8   1   3       21.16       21.70      1.96 o
   9   1   3       16.38       17.20      2.02 o
  10   1   3       17.45       22.92      2.18 o
  11   1   3      267.80      239.07      8.70 o
  12   1   3      156.42      155.15      5.06 o
  13   1   3       34.35       31.09      1.91 o
  14   1   3        3.32        3.58      1.85 o
  15   1   3      178.66      178.22      4.42 o
  16   1   3       33.35       34.82      2.78 o
  17   1   3       66.38       70.55      2.27 o
  18   1   3        7.49        8.83      1.96 o
  19   1   3        1.86        2.79      2.17 o
 -21   2   3      102.06      105.87      4.39 o
 -20   2   3       44.54       42.51      2.78 o
 -19   2   3        0.09        0.00      1.77 o
 -18   2   3       11.18       11.03      1.67 o
 -17   2   3        9.01       16.51      1.65 o
 -16   2   3        8.54        9.86      1.68 o
 -15   2   3       71.53       74.78      1.97 o
 -14   2   3       76.66       73.92      1.88 o
 -13   2   3        6.60       12.03      1.76 o
 -12   2   3       68.70       60.87      2.16 o
 -11   2   3        3.82        3.83      1.88 o
 -10   2   3       33.11       32.84      1.79 o
  -9   2   3       49.47       42.06      2.01 o
  -8   2   3       80.07       98.64      2.34 o
  -7   2   3       87.26       93.34      2.29 o
  -6   2   3        4.44        6.56      2.00 o
  -5   2   3      926.92     1004.92      7.26 o
  -4   2   3      322.97      369.11      3.42 o
  -3   2   3      119.17      122.75      2.51 o
  -2   2   3       41.82       35.46      2.39 o
  -1   2   3      211.46      217.34      4.98 o
   0   2   3      521.48      498.33     16.05 o
   1   2   3     4380.08     4165.62    220.05 o
   2   2   3      172.74      177.10      6.23 o
   3   2   3     3700.14     3776.05    158.96 o
   4   2   3      104.36      109.92      4.74 o
   5   2   3      201.24      192.44     17.28 o
   6   2   3      697.42      710.79     22.30 o
   7   2   3       32.39       39.64      2.18 o
   8   2   3       25.32       25.09      2.14 o
   9   2   3       31.70       32.07      2.00 o
  10   2   3       25.41       21.59      2.06 o
  11   2   3      198.07      191.90      8.24 o
  12   2   3        4.85        6.33      1.84 o
  13   2   3      270.63      278.37     11.16 o
  14   2   3        2.50        4.80      2.23 o
  15   2   3        1.58        3.76      2.08 o
  16   2   3       41.44       44.24      2.12 o
  17   2   3       22.08       21.31      2.25 o
  18   2   3        3.40        5.51      2.21 o
  19   2   3        0.68        3.29      6.21 o
 -20   3   3        0.58        1.63      2.10 o
 -19   3   3        0.51        3.87      2.03 o
 -18   3   3        9.38        5.08      1.81 o
 -17   3   3        3.25        3.61      1.79 o
 -16   3   3       44.01       42.18      1.87 o
 -15   3   3        0.01       -1.13      1.88 o
 -14   3   3       51.34       48.93      2.08 o
 -13   3   3        5.74        6.33      1.88 o
 -12   3   3       25.06       27.34      1.92 o
 -11   3   3       35.70       39.06      2.17 o
 -10   3   3       10.27       11.86      2.05 o
  -9   3   3       14.82       10.62      2.11 o
  -8   3   3        4.97        3.23      2.18 o
  -7   3   3        1.00       -0.13      2.34 o
  -6   3   3        1.89        3.91      2.16 o
  -5   3   3      109.06      106.73      2.51 o
  -4   3   3       38.96       37.22      2.34 o
  -3   3   3        3.31        4.77      2.15 o
  -2   3   3      279.85      311.37      5.28 o
  -1   3   3      510.47      515.36      8.54 o
   0   3   3      177.27      188.23      4.93 o
   1   3   3        0.02        0.51      2.57 o
   2   3   3       41.84       35.66      2.43 o
   3   3   3       28.39       32.45      2.12 o
   4   3   3      119.06      119.68      2.61 o
   5   3   3        3.82        6.53      2.02 o
   6   3   3        1.61        0.60      2.30 o
   7   3   3      254.70      247.98      5.16 o
   8   3   3      113.41      108.55      2.56 o
   9   3   3      103.18      106.82      8.92 o
  10   3   3       10.79        9.35      1.94 o
  11   3   3        2.09        5.33      2.16 o
  12   3   3        4.70        6.80      2.00 o
  13   3   3       12.65       14.72      2.12 o
  14   3   3       32.30       36.20      2.04 o
  15   3   3        0.67        4.37      2.13 o
  16   3   3        4.82        4.52      2.08 o
  17   3   3        0.33       -0.06      2.15 o
 -18   4   3       74.45       69.79      8.59 o
 -17   4   3       23.13       28.01      2.53 o
 -16   4   3       10.94       13.06      2.34 o
 -15   4   3       17.79       17.28      2.21 o
 -14   4   3       29.81       35.31      2.19 o
 -13   4   3        0.07        0.39      2.07 o
 -12   4   3        0.92        0.76      2.43 o
 -11   4   3       91.11       90.62      3.46 o
 -10   4   3      146.65      151.99      3.62 o
  -9   4   3       17.84       20.66      2.39 o
  -8   4   3       10.08       18.77      2.66 o
  -7   4   3        3.37        6.89      2.23 o
  -6   4   3      326.76      347.94      5.74 o
  -5   4   3       90.96      100.30      2.74 o
  -4   4   3        5.00        5.65      2.39 o
  -3   4   3       23.71       25.13      2.35 o
  -2   4   3        5.12        9.05      2.11 o
  -1   4   3        0.06        0.63      2.18 o
   0   4   3      188.02      185.61      5.66 o
   1   4   3       71.71       75.74      3.30 o
   2   4   3      122.07      120.74     15.74 o
   3   4   3        1.92        5.21      2.26 o
   4   4   3      162.30      174.50      5.26 o
   5   4   3       63.19       68.40      2.57 o
   6   4   3       25.64       21.26      2.01 o
   7   4   3       11.31        6.28      1.94 o
   8   4   3        0.03        4.42      2.17 o
   9   4   3       25.23       25.75      2.05 o
  10   4   3       18.54       17.42      2.20 o
  11   4   3        5.23        3.22      2.15 o
  12   4   3       29.52       38.96      2.50 o
  13   4   3        7.10        3.78      2.33 o
  14   4   3        4.40        4.86      2.22 o
  15   4   3       47.41       37.82      2.18 o
 -15   5   3        9.46        7.62      2.93 o
 -14   5   3       23.83       21.15      2.54 o
 -13   5   3        0.41       -0.57      2.67 o
 -12   5   3        0.09        2.18      2.26 o
 -11   5   3       62.37       69.30      5.35 o
 -10   5   3       54.16       58.33      2.49 o
  -9   5   3       76.36       75.59      4.55 o
  -8   5   3        4.47        4.04      2.61 o
  -7   5   3      254.26      266.77      9.53 o
  -6   5   3        8.11        8.85      2.86 o
  -5   5   3        1.55        3.94      2.34 o
  -4   5   3       71.20       73.75      2.76 o
  -3   5   3        0.54        2.61      2.39 o
  -2   5   3        9.12        9.65      2.86 o
  -1   5   3        2.66        3.04      2.42 o
   0   5   3        2.10        4.07      2.29 o
   1   5   3       61.70       71.63      2.97 o
   2   5   3        4.12        6.45      2.35 o
   3   5   3       85.70       90.70      2.82 o
   4   5   3        7.13        8.47      2.11 o
   5   5   3        2.39        3.95      2.50 o
   6   5   3        4.60        7.17      2.51 o
   7   5   3       27.55       33.38      2.46 o
   8   5   3        6.26        4.17      2.56 o
   9   5   3        0.02        1.04      2.16 o
  10   5   3       30.32       27.90      2.91 o
  11   5   3       49.14       65.01     10.42 o
  12   5   3        4.10        5.11      2.39 o
 -10   6   3        9.31        6.74      3.62 o
  -9   6   3        4.14        4.73      3.06 o
  -8   6   3        3.01        5.47      3.13 o
  -7   6   3       26.05       26.22      3.19 o
  -6   6   3        0.12        3.89      3.56 o
  -5   6   3        0.46        3.88      3.01 o
  -4   6   3        8.85       12.44      3.41 o
  -3   6   3       23.97       15.90      3.87 o
  -2   6   3        3.13        4.70      2.69 o
  -1   6   3       75.47       62.56      4.40 o
   0   6   3        3.59        3.43      3.35 o
   1   6   3        2.07        7.78      2.99 o
   2   6   3       15.45       18.39      2.69 o
   3   6   3        3.53        4.41      2.66 o
   4   6   3        4.19        6.12      2.58 o
   5   6   3        5.31        8.37      2.83 o
   6   6   3       25.93       25.57      2.69 o
   7   6   3        2.42        3.19      2.61 o
   8   6   3       25.02       26.01      6.45 o
 -23   0   4       64.71       55.59      6.65 o
 -22   0   4        2.13        2.35      2.44 o
 -21   0   4        7.58        5.80      2.88 o
 -20   0   4       75.49       75.07      2.96 o
 -19   0   4       23.01       22.94      2.27 o
 -18   0   4        2.95        4.79      2.45 o
 -17   0   4       25.78       31.62      3.46 o
 -16   0   4       75.84       75.79      2.75 o
 -15   0   4        8.66        9.02      2.16 o
 -14   0   4      901.96      938.87     33.63 o
 -13   0   4     1530.87     1610.36     41.59 o
 -12   0   4        0.36        1.59      2.21 o
 -11   0   4      205.50      219.86      5.30 o
 -10   0   4       90.87       77.14      3.00 o
  -9   0   4      847.28      820.98     11.04 o
  -8   0   4      931.34      900.57      5.02 o
  -7   0   4     1104.37     1054.55      5.63 o
  -6   0   4        7.17        7.34      3.34 o
  -5   0   4       29.26       19.21      3.03 o
  -4   0   4     3997.73     3878.03     34.02 o
  -3   0   4     4045.44     4006.46     41.72 o
  -2   0   4      220.26      169.26      6.05 o
  -1   0   4      181.38      154.07      3.46 o
   0   0   4      263.11      253.74      4.86 o
   1   0   4      337.24      319.19      5.50 o
   2   0   4        4.01        4.22      5.13 o
   3   0   4     1318.42     1202.04     46.27 o
   4   0   4      377.43      365.11     21.78 o
   5   0   4      156.04      137.20      9.09 o
   6   0   4      259.63      236.54     18.69 o
   7   0   4     1259.49     1231.56     71.38 o
   8   0   4     2826.13     2830.49    190.38 o
   9   0   4       35.79       46.18      2.77 o
  10   0   4      397.88      418.18     21.38 o
  11   0   4      354.78      352.17     22.56 o
  12   0   4        4.34        6.05      2.75 o
  13   0   4      154.98      154.49      9.05 o
  14   0   4      114.31      113.88      5.87 o
  15   0   4      281.13      295.93     13.21 o
  16   0   4       54.08       58.33      4.88 o
  17   0   4       27.16       31.02      2.74 o
  18   0   4      227.23      220.89     19.55 o
  19   0   4       51.46       41.17      2.85 o
 -22   1   4        0.46        1.75      1.80 o
 -21   1   4       17.66       21.57      1.93 o
 -20   1   4        1.88        3.20      1.58 o
 -19   1   4       78.09       82.38      2.74 o
 -18   1   4       86.71       93.57      3.14 o
 -17   1   4       18.37       23.16      1.71 o
 -16   1   4        0.92        1.59      1.70 o
 -15   1   4       61.61       59.67      1.94 o
 -14   1   4      104.57      100.29      2.06 o
 -13   1   4       10.63       13.94      1.75 o
 -12   1   4       28.32       33.66      1.80 o
 -11   1   4       67.87       74.28      1.77 o
 -10   1   4        0.39        1.39      1.67 o
  -9   1   4      528.02      588.46      8.04 o
  -8   1   4       85.39       90.39      1.92 o
  -7   1   4      328.58      346.61      2.86 o
  -6   1   4       49.03       44.97      2.30 o
  -5   1   4      105.80      112.95      3.70 o
  -4   1   4     1135.65     1079.26      4.73 o
  -3   1   4      675.47      645.37      4.00 o
  -2   1   4      104.53      101.39      2.39 o
  -1   1   4       53.40       59.29      2.81 o
   0   1   4       72.20       78.80      2.79 o
   1   1   4     1452.81     1383.87     30.72 o
   2   1   4      115.37      135.43      5.86 o
   3   1   4      426.11      386.33     19.00 o
   4   1   4     1523.92     1504.37     67.60 o
   5   1   4     1236.45     1280.81     43.52 o
   6   1   4      254.60      278.56      9.49 o
   7   1   4      120.18      109.58      4.04 o
   8   1   4       89.14       96.98      3.09 o
   9   1   4       62.94       65.98      2.70 o
  10   1   4       41.32       49.03      2.37 o
  11   1   4       81.81       82.11      2.51 o
  12   1   4      221.58      225.21      8.30 o
  13   1   4        1.23        5.86      2.05 o
  14   1   4      114.25      120.02      4.85 o
  15   1   4       38.94       42.65      2.75 o
  16   1   4        1.69        2.95      1.95 o
  17   1   4       12.81       14.30      2.25 o
  18   1   4       30.78       30.30      3.01 o
  19   1   4        5.36        7.92      2.73 o
 -22   2   4        2.35        2.80      1.95 o
 -21   2   4        0.09        2.91      1.83 o
 -20   2   4        2.93        2.57      1.71 o
 -19   2   4       22.60       23.76      1.85 o
 -18   2   4        0.06        3.18      1.63 o
 -17   2   4       56.14       59.80      1.99 o
 -16   2   4        0.68        4.00      1.76 o
 -15   2   4        5.32        7.41      1.62 o
 -14   2   4       22.89       26.74      1.73 o
 -13   2   4        0.69        1.21      1.76 o
 -12   2   4        0.44        0.85      1.53 o
 -11   2   4       15.45       14.88      1.91 o
 -10   2   4       28.44       34.84      1.89 o
  -9   2   4       87.66      105.23      1.97 o
  -8   2   4       16.76       15.20      2.05 o
  -7   2   4       25.95       31.08      2.29 o
  -6   2   4     1325.85     1408.46      7.55 o
  -5   2   4      835.23      889.59      6.27 o
  -4   2   4     1119.65     1145.23     13.06 o
  -3   2   4       35.18       30.21      2.12 o
  -2   2   4       67.55       64.56      2.24 o
  -1   2   4      338.35      349.73      6.86 o
   0   2   4      107.09      118.15      3.46 o
   1   2   4       71.08      106.06      3.37 o
   2   2   4      570.52      573.96     16.71 o
   3   2   4      229.14      194.74      6.77 o
   4   2   4      255.27      241.85      7.64 o
   5   2   4      403.25      365.45     14.24 o
   6   2   4       55.50       52.25      2.28 o
   7   2   4       93.24       92.14      3.54 o
   8   2   4       58.19       63.04      2.26 o
   9   2   4       30.16       34.53      2.22 o
  10   2   4       45.13       49.15      2.17 o
  11   2   4       29.95       27.72      1.86 o
  12   2   4        2.11        2.00      1.97 o
  13   2   4        1.14        2.57      2.07 o
  14   2   4       27.20       24.33      1.93 o
  15   2   4       26.39       30.01      2.37 o
  16   2   4       14.92       17.16      1.92 o
  17   2   4       41.29       40.44      2.84 o
  18   2   4        6.48        5.35      2.01 o
 -20   3   4        1.93        2.22      1.87 o
 -19   3   4       56.38       61.57      3.81 o
 -18   3   4       69.14       73.15      3.52 o
 -17   3   4       17.15       19.35      1.98 o
 -16   3   4        4.76        6.77      1.91 o
 -15   3   4        0.02        1.25      1.93 o
 -14   3   4       60.12       68.65      3.04 o
 -13   3   4       97.55       91.76      2.20 o
 -12   3   4       30.07       33.80      1.93 o
 -11   3   4        0.01        2.09      2.01 o
 -10   3   4      104.42      110.55      2.28 o
  -9   3   4       32.67       32.98      2.17 o
  -8   3   4       12.73       13.42      2.01 o
  -7   3   4       13.02       12.27      2.18 o
  -6   3   4      241.21      247.25      2.90 o
  -5   3   4      179.34      177.50      2.99 o
  -4   3   4      468.53      483.87      3.55 o
  -3   3   4     1275.21     1405.21     11.59 o
  -2   3   4      628.78      663.30      7.16 o
  -1   3   4       21.95       24.41      1.81 o
   0   3   4      549.17      538.41     13.22 o
   1   3   4      418.98      462.63     10.27 o
   2   3   4       29.86       28.17      2.23 o
   3   3   4      420.92      441.89     11.21 o
   4   3   4      282.19      286.20      5.53 o
   5   3   4      235.40      216.43      5.19 o
   6   3   4       28.08       27.61      2.13 o
   7   3   4      119.04      127.03      2.91 o
   8   3   4      178.77      162.65      5.02 o
   9   3   4       47.27       39.74      2.93 o
  10   3   4       50.71       52.53      2.58 o
  11   3   4       18.41       14.17      1.96 o
  12   3   4       23.60       27.62      4.54 o
  13   3   4       25.03       28.08      2.04 o
  14   3   4        1.01        2.71      2.29 o
  15   3   4       10.91       13.26      1.96 o
  16   3   4       14.78       14.50      2.22 o
 -18   4   4        0.10       -0.40      2.10 o
 -17   4   4        0.09        1.56      2.35 o
 -16   4   4       38.13       33.15      2.26 o
 -15   4   4       18.44       24.57      2.28 o
 -14   4   4       91.00       89.01      4.40 o
 -13   4   4       20.12       19.45      2.37 o
 -12   4   4        0.08        2.02      1.96 o
 -11   4   4       10.75        8.76      1.95 o
 -10   4   4       36.07       37.93      2.05 o
  -9   4   4      191.79      206.15      2.94 o
  -8   4   4      166.32      178.18      2.92 o
  -7   4   4       36.46       34.69      2.30 o
  -6   4   4        8.24        9.23      2.35 o
  -5   4   4      147.07      160.14      2.83 o
  -4   4   4       55.88       57.98      2.31 o
  -3   4   4       40.06       43.97      2.00 o
  -2   4   4        6.49        6.42      2.11 o
  -1   4   4        6.88       10.12      2.09 o
   0   4   4       23.11       20.05      2.31 o
   1   4   4       25.09       26.91      2.26 o
   2   4   4       87.46       95.69      2.52 o
   3   4   4       12.19       13.40      2.08 o
   4   4   4        0.81        4.80      2.13 o
   5   4   4        3.71        2.92      2.14 o
   6   4   4       13.83       16.29      2.03 o
   7   4   4       60.90       67.88      1.97 o
   8   4   4       31.71       24.42      2.09 o
   9   4   4       18.89       11.58      2.13 o
  10   4   4        0.51        2.12      1.96 o
  11   4   4       14.93       12.28      2.18 o
  12   4   4       30.92       24.28      2.40 o
  13   4   4       69.78       83.05      4.68 o
  14   4   4        7.52        8.26      2.54 o
 -15   5   4        7.36       10.00      2.94 o
 -14   5   4       10.80       13.98      2.74 o
 -13   5   4        0.93        2.27      2.57 o
 -12   5   4       15.72       19.33      2.56 o
 -11   5   4       19.19       23.23      2.67 o
 -10   5   4        7.48        7.81      2.23 o
  -9   5   4        0.08        5.39      2.49 o
  -8   5   4       11.94       16.64      2.74 o
  -7   5   4       44.57       57.52      2.64 o
  -6   5   4       11.17       12.89      2.51 o
  -5   5   4        7.73        9.30      2.58 o
  -4   5   4       11.92       14.52      2.37 o
  -3   5   4        2.06        2.10      2.35 o
  -2   5   4        0.65        1.30      2.50 o
  -1   5   4        0.04       -0.91      2.34 o
   0   5   4       31.72       38.16      2.92 o
   1   5   4        0.32        1.31      2.32 o
   2   5   4       24.93       21.96      2.32 o
   3   5   4        0.07        1.98      2.47 o
   4   5   4       62.14       62.13      2.85 o
   5   5   4       21.63       26.21      2.52 o
   6   5   4       34.64       38.05      2.41 o
   7   5   4       31.14       34.04      2.75 o
   8   5   4        0.02        1.18      2.59 o
   9   5   4       39.44       36.43      2.49 o
  10   5   4        1.20        2.11      1.99 o
  11   5   4       46.19       39.86      6.87 o
 -10   6   4        2.62        4.17      3.09 o
  -9   6   4       22.71       16.26      3.07 o
  -8   6   4       14.02       21.08      5.84 o
  -7   6   4        0.08        2.29      3.43 o
  -6   6   4       25.00       24.18      3.73 o
  -5   6   4       21.55       14.83      3.48 o
  -4   6   4       18.48       21.42      3.35 o
  -3   6   4        1.10       -0.31      3.09 o
  -2   6   4        0.07        1.49      3.05 o
  -1   6   4        1.21        3.82      3.55 o
   0   6   4        8.31        6.34      2.89 o
   1   6   4        0.46        1.60      2.88 o
   2   6   4        5.84        9.39      2.64 o
   3   6   4        0.51        3.76      2.54 o
   4   6   4        0.58        3.48      2.57 o
   5   6   4       19.91       18.12      2.68 o
   6   6   4       14.81       13.74      2.86 o
   7   6   4       24.30       21.85      3.04 o
 -23   1   5        0.03        1.10      1.69 o
 -22   1   5        0.79        2.02      1.70 o
 -21   1   5        2.61        1.46      1.70 o
 -20   1   5       21.24       29.02      1.90 o
 -19   1   5       26.51       26.65      1.88 o
 -18   1   5      230.60      230.86      6.84 o
 -17   1   5       79.14       87.89      2.65 o
 -16   1   5       29.47       27.29      2.45 o
 -15   1   5       41.43       50.64      2.02 o
 -14   1   5        4.05        7.45      1.58 o
 -13   1   5      154.74      142.53      2.98 o
 -12   1   5       47.89       44.72      1.76 o
 -11   1   5      947.27      962.39     10.49 o
 -10   1   5       20.34       22.94      1.73 o
  -9   1   5      256.56      316.35      3.03 o
  -8   1   5        0.62        1.74      1.71 o
  -7   1   5      498.27      487.63      2.91 o
  -6   1   5       67.67       56.97      1.95 o
  -5   1   5      652.42      723.38      6.46 o
  -4   1   5     1592.99     1565.93      7.51 o
  -3   1   5      417.69      422.90      3.01 o
  -2   1   5      141.32      108.12      6.02 o
  -1   1   5      831.40      754.35      6.30 o
   0   1   5        3.55        5.20      2.77 o
   1   1   5     1665.10     1529.94    103.76 o
   2   1   5       66.67       86.92      2.82 o
   3   1   5     1639.86     1693.88     63.60 o
   4   1   5      612.46      619.99     20.89 o
   5   1   5      247.58      262.23      7.50 o
   6   1   5        2.62        3.40      1.85 o
   7   1   5        0.08       -0.18      1.72 o
   8   1   5        0.24        0.79      2.06 o
   9   1   5       17.96       20.48      1.94 o
  10   1   5      288.19      291.96     12.92 o
  11   1   5        9.79       10.37      1.80 o
  12   1   5       10.85       14.01      2.21 o
  13   1   5      194.71      199.91     10.18 o
  14   1   5        8.43       12.84      1.95 o
  15   1   5       27.25       28.51      1.95 o
  16   1   5       21.61       26.36      2.00 o
  17   1   5       21.49       21.85      2.18 o
  18   1   5        3.20        2.96      2.15 o
 -22   2   5       16.82       16.70      1.96 o
 -21   2   5       12.39       13.06      1.85 o
 -20   2   5        0.83        2.05      1.60 o
 -19   2   5       59.69       56.03      2.03 o
 -18   2   5       50.70       54.56      1.76 o
 -17   2   5       17.35       20.88      1.79 o
 -16   2   5        4.96        9.37      1.73 o
 -15   2   5       45.53       44.36      1.95 o
 -14   2   5      111.74      102.03      1.91 o
 -13   2   5       43.66       42.34      1.91 o
 -12   2   5        6.64        7.52      1.87 o
 -11   2   5      132.91      132.18      2.11 o
 -10   2   5      200.02      203.31      2.28 o
  -9   2   5      405.33      405.18      2.85 o
  -8   2   5      399.03      395.61      3.06 o
  -7   2   5      910.92      974.30      5.94 o
  -6   2   5      212.87      230.17      3.39 o
  -5   2   5      263.60      278.68      4.27 o
  -4   2   5        4.10        4.46      1.99 o
  -3   2   5      169.16      152.23      3.10 o
  -2   2   5      165.73      168.38      2.99 o
  -1   2   5     1393.89     1357.93     31.82 o
   0   2   5      129.10      133.49      5.60 o
   1   2   5       62.06       78.96      2.84 o
   2   2   5      265.34      281.32      8.63 o
   3   2   5     1033.13      986.16     29.77 o
   4   2   5       45.23       51.91      2.49 o
   5   2   5      209.79      195.20      6.96 o
   6   2   5      120.18      117.39      4.08 o
   7   2   5        4.50        3.59      2.03 o
   8   2   5       15.78       19.77      1.97 o
   9   2   5       58.42       61.55      3.40 o
  10   2   5       16.68       21.95      1.87 o
  11   2   5       27.53       25.46      2.07 o
  12   2   5       12.40       12.56      2.08 o
  13   2   5       10.86       11.25      2.07 o
  14   2   5      125.01      121.44      5.07 o
  15   2   5       10.77       11.11      2.14 o
  16   2   5        6.34        5.47      2.23 o
  17   2   5       18.27       18.60      2.17 o
 -21   3   5        3.02        5.81      2.47 o
 -20   3   5        2.98        7.67      2.24 o
 -19   3   5       10.13        9.81      2.02 o
 -18   3   5       11.01       10.92      1.86 o
 -17   3   5       28.08       28.30      2.00 o
 -16   3   5        4.89        5.84      2.13 o
 -15   3   5       44.15       45.09      1.88 o
 -14   3   5       14.35       15.12      2.13 o
 -13   3   5       22.49       26.10      2.14 o
 -12   3   5      141.81      151.46      2.19 o
 -11   3   5        0.22        3.39      2.06 o
 -10   3   5       31.95       37.06      2.02 o
  -9   3   5      155.79      153.38      2.36 o
  -8   3   5        0.44        0.89      2.12 o
  -7   3   5        0.09        0.99      1.88 o
  -6   3   5      123.34      114.78      2.26 o
  -5   3   5       34.82       39.04      2.04 o
  -4   3   5      360.54      397.96      3.10 o
  -3   3   5       35.48       31.10      2.03 o
  -2   3   5      192.05      221.68      2.64 o
  -1   3   5       31.30       26.99      2.32 o
   0   3   5        0.16       -0.29      1.92 o
   1   3   5       33.12       34.68      2.44 o
   2   3   5        0.74        2.87      2.03 o
   3   3   5       75.31       78.99      2.16 o
   4   3   5        2.99        3.46      1.72 o
   5   3   5       23.83       26.36      1.89 o
   6   3   5      128.04      125.91      3.01 o
   7   3   5        7.20       10.60      2.09 o
   8   3   5       89.64       83.64      2.24 o
   9   3   5       13.70       14.93      2.34 o
  10   3   5        0.20        2.64      1.87 o
  11   3   5       24.38       24.29      1.98 o
  12   3   5        6.87       12.11      2.25 o
  13   3   5        0.33        4.60      2.32 o
  14   3   5        0.01        1.15      2.06 o
  15   3   5        0.06        0.24      2.32 o
  16   3   5       24.39       24.22      2.14 o
 -19   4   5       22.76       25.86      4.36 o
 -18   4   5        8.07        9.31      2.41 o
 -17   4   5       17.03       15.23      2.45 o
 -16   4   5        7.11        7.57      2.00 o
 -15   4   5        9.13        7.97      2.06 o
 -14   4   5        5.62        8.28      1.90 o
 -13   4   5        0.86        0.97      2.18 o
 -12   4   5        2.20        3.18      1.80 o
 -11   4   5       40.59       40.84      2.31 o
 -10   4   5       24.15       27.44      2.05 o
  -9   4   5       56.53       53.47      2.22 o
  -8   4   5       61.40       67.31      2.45 o
  -7   4   5       83.94       89.05      2.57 o
  -6   4   5        0.53        1.39      2.22 o
  -5   4   5       91.73       92.36      2.56 o
  -4   4   5       14.64       17.73      1.91 o
  -3   4   5       56.94       55.03      2.27 o
  -2   4   5        0.65        1.01      1.90 o
  -1   4   5       70.86       80.45      2.16 o
   0   4   5      133.13      133.22     10.44 o
   1   4   5       26.83       30.32      2.11 o
   2   4   5       72.51       80.95      2.35 o
   3   4   5      232.75      244.20      5.79 o
   4   4   5       17.40       20.19      2.06 o
   5   4   5      114.80       98.50      2.68 o
   6   4   5      125.60      113.73      2.36 o
   7   4   5        0.06        3.52      1.93 o
   8   4   5        8.05        7.76      1.96 o
   9   4   5        4.39        2.20      1.99 o
  10   4   5       47.04       40.58      2.02 o
  11   4   5       14.90       18.21      2.19 o
  12   4   5       55.91       49.94      2.70 o
  13   4   5        9.02       10.24      2.49 o
  14   4   5       34.41       33.81      2.63 o
 -15   5   5       14.02       16.55      3.33 o
 -14   5   5        5.53        4.94      2.66 o
 -13   5   5        4.05        6.40      2.59 o
 -12   5   5       48.02       59.34      2.97 o
 -11   5   5       37.85       38.02      2.77 o
 -10   5   5        0.01        1.41      2.46 o
  -9   5   5       51.94       54.21      2.61 o
  -8   5   5      101.65      101.04      4.10 o
  -7   5   5       50.83       55.16      2.63 o
  -6   5   5       61.72       65.08      2.76 o
  -5   5   5       65.82       66.17      2.89 o
  -4   5   5       51.02       55.82      2.55 o
  -3   5   5        5.53        5.74      2.67 o
  -2   5   5        1.51        3.13      2.12 o
  -1   5   5        6.30        8.28      2.71 o
   0   5   5        7.02        8.43      2.31 o
   1   5   5       37.94       44.28      2.44 o
   2   5   5       85.58       88.08      2.76 o
   3   5   5        7.87        8.78      2.56 o
   4   5   5       43.41       45.35      2.41 o
   5   5   5       42.82       48.31      2.64 o
   6   5   5        8.06        8.13      2.17 o
   7   5   5        0.32        2.26      2.52 o
   8   5   5       21.54       19.03      3.25 o
   9   5   5       21.23       29.73      4.75 o
  10   5   5       13.96        5.48      2.37 o
  11   5   5        1.48        1.77      2.41 o
 -10   6   5        2.30        1.95      2.53 o
  -9   6   5        0.58        0.72      2.79 o
  -8   6   5        2.73        6.45      2.96 o
  -7   6   5       44.09       44.74      3.40 o
  -6   6   5        0.26       -0.08      3.07 o
  -5   6   5        2.79        2.54      3.31 o
  -4   6   5       64.94       52.87     11.15 o
  -3   6   5       23.23       23.12      4.99 o
  -2   6   5      106.93       86.93     16.08 o
  -1   6   5        0.35        1.77      2.96 o
   0   6   5        3.00        4.06      2.59 o
   1   6   5        1.61        2.37      2.65 o
   2   6   5        4.33        8.23      2.63 o
   3   6   5        0.02       -0.06      2.36 o
   4   6   5        8.64        8.30      2.36 o
   5   6   5        7.39        9.66      2.36 o
 -23   0   6        0.54        0.91      2.98 o
 -22   0   6      252.00      254.44      8.09 o
 -21   0   6        6.07        6.60      2.59 o
 -20   0   6       14.54       15.33      2.41 o
 -19   0   6        0.42        0.57      2.05 o
 -18   0   6        0.29       -1.80      2.80 o
 -17   0   6       98.27      106.12      4.69 o
 -16   0   6       22.49       22.80      2.78 o
 -15   0   6      195.51      195.87      5.49 o
 -14   0   6       23.97       27.28      2.55 o
 -13   0   6      217.76      214.16      3.95 o
 -12   0   6       15.81       10.56      2.75 o
 -11   0   6      336.12      284.20      6.26 o
 -10   0   6      687.84      700.24      7.62 o
  -9   0   6        0.00       -0.52      2.20 o
  -8   0   6      672.34      661.41      6.56 o
  -7   0   6       32.43       33.53      2.32 o
  -6   0   6     1846.59     1873.55      8.37 o
  -5   0   6        6.91        5.59      2.33 o
  -4   0   6       13.73        5.99      2.38 o
  -3   0   6     5656.85     5643.92    243.73 o
  -2   0   6      688.83      551.30     21.75 o
  -1   0   6     5722.96     5275.89    619.12 o
   0   0   6      795.85      835.02     22.25 o
   1   0   6      178.27      159.65      4.91 o
   2   0   6       75.44       73.47      4.54 o
   3   0   6        7.58        9.50      4.26 o
   4   0   6      838.22      821.28     38.96 o
   5   0   6       64.33       65.73      4.01 o
   6   0   6      893.93      966.16     63.76 o
   7   0   6      687.25      727.96     50.03 o
   8   0   6       21.43       21.45      2.96 o
   9   0   6       70.76       71.02      6.16 o
  10   0   6       19.47       24.70      2.76 o
  11   0   6        4.68        4.87      2.67 o
  12   0   6        2.86        2.24      2.85 o
  13   0   6       22.57       28.41      3.23 o
  14   0   6      127.82      139.88     10.03 o
  15   0   6        8.99        9.93      3.38 o
  16   0   6       22.93       25.08      3.46 o
  17   0   6      107.37       92.69      2.92 o
 -23   1   6        4.93        6.89      1.83 o
 -22   1   6        5.57        5.04      2.11 o
 -21   1   6        0.69        2.09      1.71 o
 -20   1   6       51.82       49.92      1.82 o
 -19   1   6        9.10       11.16      1.68 o
 -18   1   6       89.24       83.57      3.17 o
 -17   1   6       24.25       25.09      1.75 o
 -16   1   6       55.22       60.47      2.13 o
 -15   1   6       32.32       33.04      1.77 o
 -14   1   6       13.66       13.00      1.75 o
 -13   1   6      152.65      146.91      3.34 o
 -12   1   6       97.97       95.76      1.78 o
 -11   1   6      488.03      479.73      4.02 o
 -10   1   6        0.93        2.40      1.61 o
  -9   1   6       10.95       12.11      1.60 o
  -8   1   6       13.54       17.01      1.67 o
  -7   1   6      583.22      558.86      3.03 o
  -6   1   6      189.44      206.92      2.34 o
  -5   1   6      923.91      942.11      5.12 o
  -4   1   6       60.13       61.06      2.06 o
  -3   1   6       68.65       72.09      2.12 o
  -2   1   6       58.91       53.59      1.99 o
  -1   1   6      203.34      222.69      2.57 o
   0   1   6      168.39      139.88      8.39 o
   1   1   6       19.00       21.94      1.96 o
   2   1   6       83.15       85.30      2.72 o
   3   1   6       73.70       61.25      5.14 o
   4   1   6      305.96      282.48     13.69 o
   5   1   6       56.54       58.48      2.27 o
   6   1   6       23.07       27.49      1.81 o
   7   1   6        6.40        4.93      2.26 o
   8   1   6       69.66       70.91      4.01 o
   9   1   6       56.70       59.97      1.86 o
  10   1   6      118.11      118.55      3.69 o
  11   1   6        6.43        4.91      1.95 o
  12   1   6        8.36       10.30      2.02 o
  13   1   6        5.75        4.50      1.96 o
  14   1   6        8.90       13.99      2.82 o
  15   1   6       46.14       46.37      1.99 o
  16   1   6       25.42       26.31      2.34 o
  17   1   6        8.66       10.02      2.30 o
 -22   2   6       25.05       19.22      1.84 o
 -21   2   6        7.72       12.68      1.81 o
 -20   2   6        7.40       10.42      1.95 o
 -19   2   6       16.79       16.30      1.88 o
 -18   2   6       34.82       42.56      1.95 o
 -17   2   6       11.50       10.59      1.62 o
 -16   2   6       16.09       15.77      1.90 o
 -15   2   6       14.99       13.97      1.84 o
 -14   2   6        0.15        2.31      1.75 o
 -13   2   6       73.11       83.23      2.17 o
 -12   2   6       34.66       36.68      1.86 o
 -11   2   6       11.90       13.77      1.97 o
 -10   2   6      881.13      923.07     11.85 o
  -9   2   6        0.10        3.04      1.74 o
  -8   2   6      667.13      697.23      4.78 o
  -7   2   6      199.91      237.98      2.52 o
  -6   2   6        3.83        0.12      1.85 o
  -5   2   6        0.16        2.21      1.61 o
  -4   2   6       45.78       59.04      2.02 o
  -3   2   6      562.67      581.14     10.10 o
  -2   2   6       26.86       22.43      2.32 o
  -1   2   6      281.16      258.32     18.02 o
   0   2   6       16.48       19.74      2.04 o
   1   2   6       39.46       41.94      2.43 o
   2   2   6       12.69       11.47      1.95 o
   3   2   6      146.32      147.80      5.83 o
   4   2   6       75.07       77.56      4.15 o
   5   2   6       22.33       24.36      2.66 o
   6   2   6       53.66       50.57      2.07 o
   7   2   6        6.42        8.04      1.92 o
   8   2   6        2.70        6.74      1.81 o
   9   2   6        3.72        4.42      2.06 o
  10   2   6        0.47        0.77      1.80 o
  11   2   6       61.79       54.58      2.16 o
  12   2   6        2.94        3.86      2.23 o
  13   2   6       45.68       45.84      2.81 o
  14   2   6        3.49        8.35      1.68 o
  15   2   6        0.01        0.33      1.76 o
  16   2   6        5.42        4.33      1.93 o
 -21   3   6        0.04       -0.73      2.23 o
 -20   3   6       50.67       43.93      3.97 o
 -19   3   6        5.54        5.63      2.06 o
 -18   3   6       55.16       59.18      3.05 o
 -17   3   6        2.54        3.85      2.09 o
 -16   3   6        7.80       10.82      2.08 o
 -15   3   6       45.24       45.29      1.96 o
 -14   3   6      128.41      122.71      2.31 o
 -13   3   6       42.67       39.02      1.91 o
 -12   3   6      252.77      260.72      3.01 o
 -11   3   6      235.17      219.56      2.91 o
 -10   3   6       18.97       17.73      1.87 o
  -9   3   6      100.32      106.07      2.37 o
  -8   3   6       13.44       13.89      2.00 o
  -7   3   6       36.18       35.89      2.18 o
  -6   3   6       75.05       74.52      2.27 o
  -5   3   6       90.72       96.01      2.14 o
  -4   3   6      280.75      284.70      4.93 o
  -3   3   6      301.93      309.12      4.42 o
  -2   3   6        4.22        4.59      2.02 o
  -1   3   6      102.09       92.86      7.91 o
   0   3   6       54.66       56.57      2.36 o
   1   3   6       26.82       29.22      2.25 o
   2   3   6       12.63       11.65      2.03 o
   3   3   6        0.01        1.34      1.84 o
   4   3   6      413.30      412.91     10.16 o
   5   3   6       17.16       25.73      1.89 o
   6   3   6       42.24       42.59      2.00 o
   7   3   6      490.15      442.36     12.86 o
   8   3   6        1.45        4.17      2.02 o
   9   3   6      112.14       92.99      4.42 o
  10   3   6       76.01       77.84      3.42 o
  11   3   6       17.83       15.54      2.81 o
  12   3   6        4.03        6.80      2.31 o
  13   3   6        0.07        0.72      1.95 o
  14   3   6        0.01        4.08      2.19 o
  15   3   6        0.18        3.58      1.93 o
 -19   4   6        3.62        2.84      2.51 o
 -18   4   6        4.87        5.03      2.27 o
 -17   4   6       23.45       23.36      2.10 o
 -16   4   6       19.73       17.88      2.15 o
 -15   4   6        4.22        5.64      1.94 o
 -14   4   6        2.48        4.31      2.42 o
 -13   4   6        1.00        0.74      2.23 o
 -12   4   6        5.23        8.36      1.81 o
 -11   4   6        0.71        1.73      2.05 o
 -10   4   6        0.04        1.95      2.17 o
  -9   4   6       15.86       12.54      2.29 o
  -8   4   6        0.06        1.50      1.95 o
  -7   4   6        1.35       -0.87      2.08 o
  -6   4   6      257.95      261.40      4.21 o
  -5   4   6       67.05       68.76      2.45 o
  -4   4   6       59.06       62.37      2.18 o
  -3   4   6        5.84        7.88      1.77 o
  -2   4   6        0.29        0.35      1.88 o
  -1   4   6       88.21       89.15      2.25 o
   0   4   6      195.58      204.50      2.58 o
   1   4   6        1.88        4.35      1.92 o
   2   4   6        8.83       12.28      2.30 o
   3   4   6       21.80       20.64      1.84 o
   4   4   6       41.29       29.20      2.19 o
   5   4   6      132.57      134.85      2.38 o
   6   4   6        0.58        1.91      2.02 o
   7   4   6       13.50       10.69      2.09 o
   8   4   6        1.43        3.37      1.98 o
   9   4   6        0.01        2.28      1.98 o
  10   4   6        9.84        5.86      1.96 o
  11   4   6        0.07        1.57      2.15 o
  12   4   6       12.47        8.34      1.93 o
  13   4   6        0.84        5.13      2.06 o
 -15   5   6        0.00       -2.48      2.48 o
 -14   5   6        6.10        6.98      2.65 o
 -13   5   6        8.52       10.26      2.62 o
 -12   5   6       14.51       11.12      3.05 o
 -11   5   6        1.21        1.57      2.41 o
 -10   5   6       15.85       13.21      2.83 o
  -9   5   6       14.55       17.19      2.44 o
  -8   5   6        5.19        6.36      2.39 o
  -7   5   6       10.01       10.69      3.03 o
  -6   5   6       12.17        9.27      2.78 o
  -5   5   6        1.26        3.38      2.61 o
  -4   5   6       30.70       33.32      2.31 o
  -3   5   6        2.86        2.42      2.44 o
  -2   5   6       33.24       37.54      2.71 o
  -1   5   6        2.45        2.19      2.19 o
   0   5   6       76.76       67.15      2.34 o
   1   5   6       28.76       25.92      2.11 o
   2   5   6       47.25       42.00      2.78 o
   3   5   6        5.03        6.83      2.13 o
   4   5   6        5.82        9.72      2.22 o
   5   5   6       22.91       25.23      3.72 o
   6   5   6        0.14        1.15      2.16 o
   7   5   6       22.74       14.70      2.81 o
   8   5   6        0.23        1.50      2.20 o
   9   5   6        1.75        1.61      2.25 o
  10   5   6       12.30        5.95      2.46 o
 -10   6   6       26.07       22.72      3.22 o
  -9   6   6        0.00        0.53      3.08 o
  -8   6   6        7.93        7.36      3.33 o
  -7   6   6        7.82        6.41      2.87 o
  -6   6   6       18.51       17.27      3.74 o
  -5   6   6        5.74        4.70      3.09 o
  -4   6   6        1.23        3.23      2.86 o
  -3   6   6       17.99       14.05      5.32 o
  -2   6   6        7.20        7.62      2.75 o
  -1   6   6       18.60       12.29      2.67 o
   0   6   6       19.30       19.80      2.89 o
   1   6   6        0.67        0.99      2.53 o
   2   6   6        1.42        2.60      2.42 o
   3   6   6        1.65        1.80      2.33 o
   4   6   6        0.35       -0.72      2.45 o
 -23   1   7        1.44        3.10      1.77 o
 -22   1   7       35.04       29.69      1.85 o
 -21   1   7       10.40       11.31      1.92 o
 -20   1   7       91.14       81.32      3.06 o
 -19   1   7      125.06      132.94      3.68 o
 -18   1   7       43.07       41.08      1.55 o
 -17   1   7      146.73      154.43      2.72 o
 -16   1   7       57.44       63.69      1.78 o
 -15   1   7        1.44        5.33      1.57 o
 -14   1   7       54.28       53.27      1.85 o
 -13   1   7      174.02      166.17      3.26 o
 -12   1   7       18.42       15.91      1.80 o
 -11   1   7        7.91        9.68      1.70 o
 -10   1   7      103.50       96.76      1.85 o
  -9   1   7       73.61       60.65      1.85 o
  -8   1   7      931.25      925.11      5.76 o
  -7   1   7     1605.60     1704.93     14.09 o
  -6   1   7      898.29      915.15      6.24 o
  -5   1   7      905.68      931.97      5.34 o
  -4   1   7      690.10      665.18     18.04 o
  -3   1   7      550.13      586.98      5.14 o
  -2   1   7      104.68      113.62      2.08 o
  -1   1   7      195.05      187.00      2.83 o
   0   1   7      139.88      149.50      2.23 o
   1   1   7      729.11      742.59     16.03 o
   2   1   7      106.82      100.70     10.70 o
   3   1   7       55.32       67.24      2.68 o
   4   1   7       30.95       26.31      2.68 o
   5   1   7       37.58       41.45      2.22 o
   6   1   7       38.64       39.02      2.07 o
   7   1   7       97.15       98.50      3.96 o
   8   1   7       11.15       15.92      1.86 o
   9   1   7       62.80       61.43      2.77 o
  10   1   7        5.99        5.93      1.88 o
  11   1   7      151.50      165.71      6.95 o
  12   1   7       18.90       19.95      2.10 o
  13   1   7        2.06       -0.60      1.95 o
  14   1   7        6.11        7.31      1.85 o
  15   1   7        1.85        3.67      2.03 o
  16   1   7       43.41       41.32      4.36 o
 -22   2   7        1.00        2.55      2.05 o
 -21   2   7        3.09       -0.31      1.95 o
 -20   2   7       79.32       69.42      2.28 o
 -19   2   7        0.00        3.54      1.85 o
 -18   2   7       51.19       51.59      1.87 o
 -17   2   7      497.89      475.38     10.31 o
 -16   2   7      367.50      346.22      5.89 o
 -15   2   7      177.48      166.22      2.10 o
 -14   2   7        3.22        4.62      1.72 o
 -13   2   7       80.41       68.80      2.06 o
 -12   2   7        1.08        2.12      1.79 o
 -11   2   7       63.94       63.37      1.97 o
 -10   2   7      249.11      265.92      2.70 o
  -9   2   7      418.79      433.58      4.02 o
  -8   2   7        8.13        6.86      1.72 o
  -7   2   7       69.43       75.41      2.02 o
  -6   2   7       48.64       53.50      1.79 o
  -5   2   7       26.38       21.98      1.73 o
  -4   2   7      154.06      147.99      2.29 o
  -3   2   7      485.17      481.81     10.40 o
  -2   2   7        7.92       12.47      1.68 o
  -1   2   7       13.73       10.17      2.05 o
   0   2   7      128.00      114.01      3.73 o
   1   2   7      402.45      358.96     12.87 o
   2   2   7      118.09      122.42      4.42 o
   3   2   7      241.90      243.05     14.55 o
   4   2   7      117.66      129.69      4.49 o
   5   2   7       33.55       30.58      4.50 o
   6   2   7      530.69      549.00     18.29 o
   7   2   7      163.36      159.11      5.47 o
   8   2   7        0.18        3.41      1.90 o
   9   2   7        3.19        3.92      2.17 o
  10   2   7        0.00        1.98      2.15 o
  11   2   7       36.44       33.16      1.89 o
  12   2   7       72.72       66.35      2.83 o
  13   2   7        0.05        2.41      2.12 o
  14   2   7        3.78        3.88      1.98 o
  15   2   7        0.57        2.13      1.97 o
 -21   3   7        0.02        1.81      2.36 o
 -20   3   7        0.92        3.84      2.13 o
 -19   3   7        7.91        8.93      2.08 o
 -18   3   7        6.13        7.66      1.97 o
 -17   3   7        3.52        7.33      2.08 o
 -16   3   7       16.79       19.42      1.96 o
 -15   3   7       88.15       83.34      1.91 o
 -14   3   7       11.13       19.29      2.10 o
 -13   3   7      116.32       98.83      3.09 o
 -12   3   7       37.51       38.82      1.83 o
 -11   3   7        3.92        2.68      1.92 o
 -10   3   7       42.12       39.79      2.19 o
  -9   3   7       15.19       12.63      1.76 o
  -8   3   7        0.78        1.99      2.10 o
  -7   3   7        6.75        8.34      1.95 o
  -6   3   7        7.94       11.61      2.24 o
  -5   3   7       11.51       12.87      1.90 o
  -4   3   7      112.19      117.94      2.83 o
  -3   3   7        1.95        3.63      1.95 o
  -2   3   7       24.88       21.48      1.89 o
  -1   3   7        0.75        4.79      2.21 o
   0   3   7        3.19        8.31      1.89 o
   1   3   7       17.92       17.23      1.62 o
   2   3   7        0.02        2.01      1.81 o
   3   3   7        0.31        2.09      1.97 o
   4   3   7        1.24        3.01      1.99 o
   5   3   7        4.05       11.04      1.76 o
   6   3   7        0.26        0.64      1.74 o
   7   3   7       19.59       13.53      1.72 o
   8   3   7       39.14       40.98      2.08 o
   9   3   7       11.27       10.97      2.11 o
  10   3   7        1.74        6.03      1.72 o
  11   3   7        0.15       -0.24      1.88 o
  12   3   7       17.07       17.81      1.99 o
  13   3   7        0.03        2.22      1.99 o
  14   3   7        1.07        4.18      2.14 o
 -19   4   7       22.34       18.22      2.40 o
 -18   4   7       69.86       62.33      4.51 o
 -17   4   7        0.59        2.51      2.05 o
 -16   4   7       45.69       42.94      2.82 o
 -15   4   7       34.54       34.47      2.06 o
 -14   4   7       10.82       15.54      1.95 o
 -13   4   7        0.37        2.80      2.04 o
 -12   4   7       22.77       21.37      2.09 o
 -11   4   7       16.23       14.78      1.84 o
 -10   4   7        5.03        6.40      1.89 o
  -9   4   7      168.00      164.27      2.54 o
  -8   4   7       33.89       35.15      2.44 o
  -7   4   7       76.82       79.84      2.46 o
  -6   4   7      105.74      111.00      2.39 o
  -5   4   7      122.81      115.33      2.18 o
  -4   4   7        5.94        9.24      2.13 o
  -3   4   7      297.16      297.79      2.93 o
  -2   4   7       99.90       93.99      6.51 o
  -1   4   7        7.66        6.61      2.02 o
   0   4   7        0.01        0.75      1.86 o
   1   4   7       29.17       28.42      2.12 o
   2   4   7       90.39       89.39      2.06 o
   3   4   7       67.72       54.94      1.92 o
   4   4   7       33.31       27.72      2.15 o
   5   4   7        0.82        4.44      1.97 o
   6   4   7       83.72       90.88      2.85 o
   7   4   7       34.58       23.41      1.72 o
   8   4   7       27.67       20.25      1.87 o
   9   4   7       34.77       31.91      2.29 o
  10   4   7        4.25        1.61      2.08 o
  11   4   7        1.50        0.99      2.26 o
  12   4   7        2.10        1.56      2.20 o
 -15   5   7        2.24        2.99      2.55 o
 -14   5   7        0.00        1.12      2.52 o
 -13   5   7       34.52       34.66      2.63 o
 -12   5   7       11.49       12.40      2.45 o
 -11   5   7       14.36       18.11      2.73 o
 -10   5   7       39.42       40.58      2.60 o
  -9   5   7        2.94        4.30      2.64 o
  -8   5   7       20.31       21.97      2.18 o
  -7   5   7      181.47      183.13      3.12 o
  -6   5   7       11.11       14.44      2.32 o
  -5   5   7       29.08       27.82      2.29 o
  -4   5   7       60.19       68.28      2.62 o
  -3   5   7      105.90      108.55      3.38 o
  -2   5   7        3.10        3.75      2.22 o
  -1   5   7        1.65        2.75      2.22 o
   0   5   7       38.23       37.87      2.29 o
   1   5   7        9.56        9.00      2.09 o
   2   5   7       21.99       15.70      2.11 o
   3   5   7        1.42        1.97      2.01 o
   4   5   7       34.80       29.45      3.01 o
   5   5   7        0.53       -0.15      2.10 o
   6   5   7       14.84       17.09      3.14 o
   7   5   7        4.84        3.69      2.35 o
   8   5   7        2.83        0.39      1.98 o
   9   5   7        5.06        3.24      3.64 o
  -9   6   7        7.28        4.07      2.80 o
  -8   6   7        1.00        0.99      2.89 o
  -7   6   7        0.49        0.98      3.15 o
  -6   6   7        4.76        4.32      3.64 o
  -5   6   7       28.03       24.50      8.74 o
  -4   6   7       10.25        2.61      3.81 o
  -3   6   7       17.77       14.64      3.30 o
  -2   6   7       10.04        6.69      2.88 o
  -1   6   7       17.65       14.60      2.77 o
   0   6   7        5.84        8.39      2.70 o
   1   6   7       11.25       10.89      2.35 o
   2   6   7        7.25        8.07      2.70 o
   3   6   7        2.66        4.76      4.82 o
 -23   0   8       83.26       73.95      4.32 o
 -22   0   8        0.00        2.17      2.63 o
 -21   0   8       56.37       63.82      4.39 o
 -20   0   8        0.02        0.23      2.80 o
 -19   0   8        8.17        9.61      2.20 o
 -18   0   8       30.33       33.18      2.31 o
 -17   0   8        4.19        5.73      2.22 o
 -16   0   8       50.26       51.20      3.61 o
 -15   0   8      365.07      371.01      3.99 o
 -14   0   8      254.98      261.42      3.36 o
 -13   0   8       10.10       11.58      2.68 o
 -12   0   8      548.08      508.84      3.76 o
 -11   0   8     1207.47     1155.54     10.59 o
 -10   0   8       93.15       76.35      2.40 o
  -9   0   8      165.11      142.88      2.66 o
  -8   0   8      227.67      239.20      4.91 o
  -7   0   8      330.75      382.64      5.99 o
  -6   0   8       69.72       72.30     11.56 o
  -5   0   8     3778.61     4083.32     36.27 o
  -4   0   8      454.77      449.11     16.06 o
  -3   0   8     1853.18     2128.94     13.78 o
  -2   0   8      487.96      539.54      8.63 o
  -1   0   8      862.98      851.21     23.30 o
   0   0   8      262.82      294.21      6.11 o
   1   0   8       21.81       31.98      2.47 o
   2   0   8       32.51       29.60      3.84 o
   3   0   8        7.30        8.02      3.12 o
   4   0   8      256.42      217.91     18.73 o
   5   0   8       44.69       57.47      9.68 o
   6   0   8      302.80      303.96     21.71 o
   7   0   8      238.10      258.82     21.70 o
   8   0   8       22.43       26.66      3.47 o
   9   0   8       15.42       10.78      3.42 o
  10   0   8        5.61        4.72      2.78 o
  11   0   8       22.74       15.69      2.86 o
  12   0   8        0.22        1.90      2.31 o
  13   0   8       41.65       43.79      3.94 o
  14   0   8       37.63       41.48      7.18 o
  15   0   8       22.18       26.61      4.59 o
 -23   1   8       16.93       16.31      2.04 o
 -22   1   8       11.07        9.04      1.91 o
 -21   1   8       36.95       36.66      1.84 o
 -20   1   8       33.51       30.54      1.99 o
 -19   1   8        0.91        1.79      1.63 o
 -18   1   8       75.35       81.83      2.07 o
 -17   1   8        0.97        3.10      1.58 o
 -16   1   8      190.56      189.53      3.49 o
 -15   1   8      206.85      196.55      2.02 o
 -14   1   8        0.03       -0.10      1.79 o
 -13   1   8       89.41       81.47      1.93 o
 -12   1   8        7.53        7.42      1.67 o
 -11   1   8        1.57        2.84      1.73 o
 -10   1   8       67.17       71.47      1.85 o
  -9   1   8       29.70       27.99      1.89 o
  -8   1   8      345.76      354.41      2.70 o
  -7   1   8      182.13      201.13      2.25 o
  -6   1   8      118.27      113.41      1.95 o
  -5   1   8       43.76       40.69      1.69 o
  -4   1   8        0.18        4.17      1.67 o
  -3   1   8       34.09       40.00      1.83 o
  -2   1   8       56.40       66.56      2.23 o
  -1   1   8      888.38      942.90     12.98 o
   0   1   8      286.40      284.68     10.88 o
   1   1   8      125.97      115.39     10.62 o
   2   1   8      424.73      371.29     26.84 o
   3   1   8      166.66      178.24      4.04 o
   4   1   8        0.18        1.30      2.32 o
   5   1   8       59.85       62.14      2.52 o
   6   1   8       19.65       24.47      1.74 o
   7   1   8        6.52        9.04      1.90 o
   8   1   8       20.96       20.88      1.93 o
   9   1   8        7.05        9.46      1.86 o
  10   1   8       30.07       33.99      2.72 o
  11   1   8       39.45       38.16      3.37 o
  12   1   8        4.48        6.24      1.87 o
  13   1   8       40.59       37.97      3.22 o
  14   1   8       17.07       13.81      2.11 o
  15   1   8        7.36        6.82      2.04 o
 -22   2   8        2.88        5.16      1.94 o
 -21   2   8       38.75       34.91      2.37 o
 -20   2   8       25.88       22.40      1.68 o
 -19   2   8       11.87       14.53      1.70 o
 -18   2   8       28.13       20.59      1.68 o
 -17   2   8       46.65       43.86      1.71 o
 -16   2   8       34.57       40.86      1.83 o
 -15   2   8       60.39       67.34      1.93 o
 -14   2   8       60.98       58.68      2.03 o
 -13   2   8       14.06       17.92      1.55 o
 -12   2   8      123.27      137.91      2.54 o
 -11   2   8       57.56       63.42      1.93 o
 -10   2   8        9.51       13.70      1.67 o
  -9   2   8       91.60       90.40      2.00 o
  -8   2   8      235.69      249.32      2.42 o
  -7   2   8        8.92        8.67      1.59 o
  -6   2   8        2.66        4.42      1.78 o
  -5   2   8       50.55       35.11      2.70 o
  -4   2   8       48.29       36.66      1.94 o
  -3   2   8        0.09        0.87      1.77 o
  -2   2   8       84.88       79.59      2.07 o
  -1   2   8        0.39        0.01      1.99 o
   0   2   8      289.15      259.23      6.48 o
   1   2   8        2.36        3.29      1.79 o
   2   2   8      104.82      107.95      3.99 o
   3   2   8       79.47       86.43      4.66 o
   4   2   8       30.16       30.29      3.46 o
   5   2   8       31.11       26.97      1.93 o
   6   2   8       21.20       17.83      1.81 o
   7   2   8       26.50       21.30      2.06 o
   8   2   8        4.93        8.13      2.13 o
   9   2   8      113.57       97.13      4.53 o
  10   2   8        4.88        6.76      1.84 o
  11   2   8        1.72        7.76      2.24 o
  12   2   8        1.37        1.36      1.92 o
  13   2   8       77.79       69.66      5.09 o
  14   2   8       13.24       14.67      2.02 o
 -21   3   8       15.61       16.83      2.34 o
 -20   3   8        1.45       -0.11      2.13 o
 -19   3   8        4.96        0.89      1.95 o
 -18   3   8       16.79        9.22      2.30 o
 -17   3   8       34.67       35.43      2.12 o
 -16   3   8       44.39       42.81      2.26 o
 -15   3   8       79.03       68.89      2.70 o
 -14   3   8       63.56       60.63      2.24 o
 -13   3   8      340.69      322.34      5.56 o
 -12   3   8      100.06       94.72      2.18 o
 -11   3   8        6.94        8.83      1.72 o
 -10   3   8       37.62       36.25      2.03 o
  -9   3   8       55.92       54.16      1.90 o
  -8   3   8       16.82       21.74      1.93 o
  -7   3   8        0.17        1.34      1.85 o
  -6   3   8        8.77        7.94      2.04 o
  -5   3   8      149.59      154.90      3.79 o
  -4   3   8      395.94      395.62      6.54 o
  -3   3   8       20.36       21.45      1.86 o
  -2   3   8      385.64      391.10      7.41 o
  -1   3   8      285.11      281.64      7.33 o
   0   3   8      104.21      101.59      2.45 o
   1   3   8        2.00        2.12      1.69 o
   2   3   8       35.19       42.28      1.89 o
   3   3   8       42.77       38.10      2.07 o
   4   3   8       66.44       55.86      2.03 o
   5   3   8      196.13      181.21      5.63 o
   6   3   8       13.84       15.69      1.74 o
   7   3   8       18.77       12.51      1.65 o
   8   3   8       61.31       66.26      2.29 o
   9   3   8      125.04      121.99      3.15 o
  10   3   8        0.66        4.97      2.03 o
  11   3   8        1.88        0.89      2.36 o
  12   3   8        9.84        9.26      2.12 o
  13   3   8        0.38       -1.25      2.06 o
 -18   4   8        5.62        7.72      2.22 o
 -17   4   8        3.72        5.18      2.10 o
 -16   4   8       17.02       13.73      2.01 o
 -15   4   8       45.44       38.10      2.04 o
 -14   4   8        0.03        0.32      1.96 o
 -13   4   8        3.14        4.55      2.30 o
 -12   4   8        1.77        2.20      1.89 o
 -11   4   8      123.79      115.20      2.22 o
 -10   4   8       42.15       38.50      2.45 o
  -9   4   8       30.10       30.05      2.44 o
  -8   4   8      181.70      180.43      2.86 o
  -7   4   8        2.59        4.88      2.20 o
  -6   4   8       94.81      107.32      2.64 o
  -5   4   8       89.63       96.40      2.36 o
  -4   4   8        5.56        4.84      1.86 o
  -3   4   8       27.28       25.04      3.56 o
  -2   4   8        1.55        1.48      1.90 o
  -1   4   8        1.90        3.60      1.98 o
   0   4   8        3.66        2.33      1.81 o
   1   4   8       25.07       25.40      1.93 o
   2   4   8        8.78        3.84      1.73 o
   3   4   8       18.96       21.21      2.09 o
   4   4   8        5.47        8.85      1.80 o
   5   4   8        5.33        6.67      1.78 o
   6   4   8        0.82        2.16      1.92 o
   7   4   8       23.83       26.25      1.76 o
   8   4   8        0.97        4.49      1.95 o
   9   4   8       71.25       66.59      2.24 o
  10   4   8       10.55        5.19      2.12 o
  11   4   8        1.31        2.27      1.94 o
 -15   5   8        0.54        2.94      2.56 o
 -14   5   8        0.01        2.41      2.53 o
 -13   5   8        6.13        5.56      2.17 o
 -12   5   8        5.92        5.61      2.74 o
 -11   5   8       96.18       93.72      2.66 o
 -10   5   8       21.81       21.01      2.68 o
  -9   5   8       32.59       34.32      2.77 o
  -8   5   8        0.10       -1.34      2.11 o
  -7   5   8       31.64       30.07      2.55 o
  -6   5   8      107.99      107.39      2.55 o
  -5   5   8        1.51        1.43      2.08 o
  -4   5   8        4.29        5.07      2.33 o
  -3   5   8        0.59        2.75      2.19 o
  -2   5   8        0.01       -0.20      1.92 o
  -1   5   8        4.99        3.48      2.05 o
   0   5   8        2.19        2.88      1.98 o
   1   5   8        8.13        6.63      1.81 o
   2   5   8        6.84        7.26      1.97 o
   3   5   8       12.46        8.22      1.97 o
   4   5   8        7.54       11.96      2.15 o
   5   5   8       19.81       19.87      2.41 o
   6   5   8       11.30       10.02      2.01 o
   7   5   8        9.93       12.15      2.19 o
  -8   6   8       15.09       15.56      3.32 o
  -7   6   8        3.55       -0.20      2.76 o
  -6   6   8       13.31        9.49      3.82 o
  -5   6   8       10.45        5.18      4.65 o
  -4   6   8        0.79        4.52      3.09 o
  -3   6   8       12.64        5.33      2.76 o
  -2   6   8       50.91       52.79      7.55 o
  -1   6   8        5.33        6.23      2.77 o
   0   6   8        0.21        2.41      2.76 o
 -23   1   9        2.40        4.34      1.97 o
 -22   1   9       21.49       22.26      1.95 o
 -21   1   9       17.18       15.41      1.72 o
 -20   1   9       44.34       44.86      1.93 o
 -19   1   9        2.54        5.94      1.51 o
 -18   1   9       21.93       21.42      1.81 o
 -17   1   9      281.63      298.87      5.03 o
 -16   1   9      206.06      200.71      2.62 o
 -15   1   9       90.09       82.19      1.94 o
 -14   1   9      192.41      195.07      2.09 o
 -13   1   9       18.91       21.18      1.74 o
 -12   1   9       17.48       18.00      1.65 o
 -11   1   9       13.64       17.87      1.73 o
 -10   1   9      503.67      432.92     17.70 o
  -9   1   9        5.89       10.52      1.59 o
  -8   1   9      164.30      157.33      2.09 o
  -7   1   9        7.82        5.86      1.55 o
  -6   1   9      254.37      267.39      2.24 o
  -5   1   9      112.20      121.09      1.84 o
  -4   1   9       10.02       12.59      1.78 o
  -3   1   9       71.08       77.20      1.92 o
  -2   1   9      107.36      113.87      2.06 o
  -1   1   9       69.13       90.54      3.51 o
   0   1   9       26.67       32.73      2.22 o
   1   1   9      123.92      120.00      2.43 o
   2   1   9      129.64      114.88      2.44 o
   3   1   9        9.70        8.24      2.34 o
   4   1   9      300.05      292.50     13.15 o
   5   1   9      346.15      342.57     15.45 o
   6   1   9        2.33        3.36      1.98 o
   7   1   9      166.39      160.10      7.32 o
   8   1   9       69.60       73.74      2.60 o
   9   1   9       71.97       74.05      2.43 o
  10   1   9       34.94       36.42      3.48 o
  11   1   9        7.00       14.08      1.96 o
  12   1   9        9.85       12.53      2.06 o
  13   1   9        0.21        1.39      1.99 o
  14   1   9        6.33        8.92      2.30 o
 -22   2   9       28.56       29.28      1.94 o
 -21   2   9       72.34       69.19      4.64 o
 -20   2   9        2.32        4.60      1.84 o
 -19   2   9       43.91       33.16      1.87 o
 -18   2   9        3.05        1.91      1.78 o
 -17   2   9        0.33        1.84      1.84 o
 -16   2   9        0.70        4.70      1.77 o
 -15   2   9       32.75       30.48      1.89 o
 -14   2   9        0.68        1.83      1.73 o
 -13   2   9       36.20       33.21      1.73 o
 -12   2   9        9.49       12.90      1.69 o
 -11   2   9       27.73       28.69      1.74 o
 -10   2   9       55.97       58.56      1.90 o
  -9   2   9        5.91        5.46      1.64 o
  -8   2   9       16.48       13.38      1.60 o
  -7   2   9       31.79       30.67      1.67 o
  -6   2   9      271.01      267.91      2.24 o
  -5   2   9      110.29       94.95      7.15 o
  -4   2   9        2.14        3.07      1.63 o
  -3   2   9      137.84      146.87      3.57 o
  -2   2   9       73.86       69.46      2.21 o
  -1   2   9       19.33       19.98      1.82 o
   0   2   9     1043.06     1035.81     24.34 o
   1   2   9        2.13        4.83      2.06 o
   2   2   9      333.56      316.85      7.56 o
   3   2   9        1.28        4.59      2.81 o
   4   2   9        4.46        9.86      1.90 o
   5   2   9       43.06       45.35      2.10 o
   6   2   9        4.52        2.09      1.87 o
   7   2   9       10.21        7.37      1.74 o
   8   2   9        1.40        0.78      2.06 o
   9   2   9       31.84       32.37      2.32 o
  10   2   9        1.45        4.24      1.72 o
  11   2   9        0.84        1.10      2.11 o
  12   2   9        6.44        6.03      1.96 o
  13   2   9       22.58       23.10      2.09 o
 -21   3   9       28.51       26.17      2.41 o
 -20   3   9        0.58        3.14      2.50 o
 -19   3   9        0.05        1.40      1.93 o
 -18   3   9        0.58        1.07      1.97 o
 -17   3   9       21.64       20.19      1.98 o
 -16   3   9        0.44        3.93      1.71 o
 -15   3   9       93.59       82.83      2.90 o
 -14   3   9        1.99        3.56      1.71 o
 -13   3   9       48.32       50.70      1.97 o
 -12   3   9        0.10        1.73      2.05 o
 -11   3   9       23.90       23.40      1.73 o
 -10   3   9       36.93       36.80      2.07 o
  -9   3   9       32.76       32.57      1.89 o
  -8   3   9       26.57       29.61      1.83 o
  -7   3   9        8.00        6.84      1.70 o
  -6   3   9       20.96       26.51      1.93 o
  -5   3   9       40.86       48.64      1.94 o
  -4   3   9      414.92      391.94     14.36 o
  -3   3   9      362.12      327.68     10.40 o
  -2   3   9      162.66      177.00      5.12 o
  -1   3   9       41.00       42.06      2.26 o
   0   3   9       10.14       11.05      2.24 o
   1   3   9        1.58        4.02      2.01 o
   2   3   9       14.26       15.14      1.63 o
   3   3   9        4.02        1.77      2.06 o
   4   3   9        1.92        3.40      1.77 o
   5   3   9        1.32        5.49      1.65 o
   6   3   9       54.27       46.34      1.66 o
   7   3   9        1.54       -0.13      1.83 o
   8   3   9        3.56        2.82      1.65 o
   9   3   9        1.65        4.80      2.30 o
  10   3   9        3.12        1.15      1.93 o
  11   3   9        0.89        0.61      1.95 o
  12   3   9        9.49        6.71      2.08 o
 -18   4   9        0.01        3.91      1.96 o
 -17   4   9        2.89        3.03      2.06 o
 -16   4   9        8.74        6.85      2.19 o
 -15   4   9        0.00        2.05      1.84 o
 -14   4   9        3.23        5.01      1.98 o
 -13   4   9       10.20       10.81      2.08 o
 -12   4   9       11.80       12.62      1.98 o
 -11   4   9       22.61       19.51      2.25 o
 -10   4   9      109.03      108.12      2.54 o
  -9   4   9      171.65      180.73      3.88 o
  -8   4   9       39.13       47.22      2.47 o
  -7   4   9      296.04      315.48      5.13 o
  -6   4   9      190.27      202.03      3.37 o
  -5   4   9        2.35        2.82      2.09 o
  -4   4   9       40.48       42.50      2.11 o
  -3   4   9       51.78       52.48      4.83 o
  -2   4   9        7.26       10.62      1.78 o
  -1   4   9       73.89       67.96      3.40 o
   0   4   9       24.31       25.83      1.85 o
   1   4   9       31.53       39.50      1.92 o
   2   4   9       24.81       30.23      1.87 o
   3   4   9        7.59       17.14      1.84 o
   4   4   9       11.28       18.43      1.92 o
   5   4   9        8.30        7.01      1.87 o
   6   4   9        1.54        6.02      1.77 o
   7   4   9        6.59        8.91      1.91 o
   8   4   9       11.93       17.04      1.88 o
   9   4   9        1.91        0.01      1.92 o
  10   4   9        5.94        5.59      3.20 o
 -15   5   9        4.18        7.59      2.64 o
 -14   5   9        7.98        7.28      2.60 o
 -13   5   9        7.59        6.97      2.58 o
 -12   5   9       13.60       14.09      2.72 o
 -11   5   9       96.69      101.08      3.35 o
 -10   5   9       10.27        7.88      2.09 o
  -9   5   9        6.48        4.27      2.62 o
  -8   5   9       45.32       46.07      2.53 o
  -7   5   9        5.38        9.09      2.57 o
  -6   5   9       14.40       13.62      2.00 o
  -5   5   9        6.56        6.71      2.63 o
  -4   5   9        5.12        4.11      2.08 o
  -3   5   9       21.46       17.78      2.03 o
  -2   5   9        0.02        2.76      2.17 o
  -1   5   9        0.21        2.31      2.06 o
   0   5   9       19.30       18.20      1.99 o
   1   5   9       16.30       14.52      1.98 o
   2   5   9        0.41        2.77      1.79 o
   3   5   9        3.53        1.70      2.04 o
   4   5   9        0.65        1.12      1.84 o
   5   5   9        6.12        7.77      1.98 o
   6   5   9       28.10       25.45      3.12 o
  -5   6   9       17.38        6.57      4.07 o
  -4   6   9        5.03        5.69      3.19 o
 -23   0  10       29.52       24.50      2.43 o
 -22   0  10        7.15        8.63      2.68 o
 -21   0  10        6.22        9.38      2.35 o
 -20   0  10      108.27      121.62      6.50 o
 -19   0  10        2.09        4.94      2.68 o
 -18   0  10      203.36      196.11      6.74 o
 -17   0  10      142.70      158.12      5.35 o
 -16   0  10      478.32      498.36      7.88 o
 -15   0  10      996.72     1036.22     16.49 o
 -14   0  10     4061.27     4073.90     48.18 o
 -13   0  10        0.89        2.65      2.30 o
 -12   0  10        9.54        6.98      1.95 o
 -11   0  10       90.96       93.43      2.97 o
 -10   0  10      694.75      712.36      4.75 o
  -9   0  10       47.10       51.08      2.41 o
  -8   0  10       69.69       53.79      2.29 o
  -7   0  10        0.34        1.20      1.88 o
  -6   0  10       56.34       54.21      2.50 o
  -5   0  10       59.27       63.04      2.29 o
  -4   0  10       27.59       32.57      2.38 o
  -3   0  10      490.30      508.44     12.50 o
  -2   0  10        0.45       -1.69      2.92 o
  -1   0  10       20.86       23.73      2.70 o
   0   0  10      195.57      193.68      4.18 o
   1   0  10      181.08      165.14      3.53 o
   2   0  10        2.33        3.92      2.82 o
   3   0  10      106.73      116.22      3.54 o
   4   0  10      408.11      422.39     34.69 o
   5   0  10      114.03      124.37      7.97 o
   6   0  10      401.79      405.67     25.45 o
   7   0  10     1383.39     1403.79    100.44 o
   8   0  10      183.25      199.89     13.33 o
   9   0  10      114.07      122.89      7.49 o
  10   0  10       70.21       73.60      8.65 o
  11   0  10        3.41        3.31      2.84 o
  12   0  10       33.26       33.66      6.76 o
  13   0  10        1.91        3.84      2.68 o
 -23   1  10        1.07        1.70      2.07 o
 -22   1  10        1.61        0.51      1.70 o
 -21   1  10       50.25       49.09      2.05 o
 -20   1  10        0.13        3.06      1.74 o
 -19   1  10      227.33      234.06      6.84 o
 -18   1  10      127.60      128.59      3.50 o
 -17   1  10       14.87       13.81      1.48 o
 -16   1  10       39.54       42.60      1.85 o
 -15   1  10       30.85       31.77      1.56 o
 -14   1  10       10.79       11.32      1.74 o
 -13   1  10       55.98       52.80      2.09 o
 -12   1  10      582.54      578.81      8.97 o
 -11   1  10        0.74       -0.38      1.50 o
 -10   1  10      967.93      973.00      7.84 o
  -9   1  10       68.08       61.40      1.76 o
  -8   1  10      108.34       99.23      2.17 o
  -7   1  10        1.61        2.29      1.56 o
  -6   1  10       36.01       41.71      1.59 o
  -5   1  10      177.79      167.15      1.97 o
  -4   1  10      354.58      334.09      4.85 o
  -3   1  10       36.05       41.65      1.80 o
  -2   1  10      230.97      235.47      2.43 o
  -1   1  10       16.79       15.69      2.06 o
   0   1  10        8.18        8.99      1.76 o
   1   1  10      111.38      113.25      3.84 o
   2   1  10      828.20      826.32     18.51 o
   3   1  10      164.12      155.08     10.80 o
   4   1  10       32.00       33.01      2.04 o
   5   1  10       60.67       61.85      3.34 o
   6   1  10      111.91      117.05      6.06 o
   7   1  10        0.30        2.33      1.89 o
   8   1  10       22.99       28.70      2.06 o
   9   1  10      156.06      152.40      6.19 o
  10   1  10        1.93        3.96      1.99 o
  11   1  10      106.81      101.93      2.65 o
  12   1  10       25.50       25.67      2.85 o
  13   1  10        1.86        2.77      2.26 o
 -22   2  10        5.42        4.66      2.04 o
 -21   2  10       60.38       52.85      2.90 o
 -20   2  10       59.20       56.20      2.89 o
 -19   2  10       45.87       44.77      2.76 o
 -18   2  10        3.52        6.84      1.83 o
 -17   2  10        0.04        3.05      1.77 o
 -16   2  10       16.92       21.06      1.88 o
 -15   2  10       33.24       38.89      1.99 o
 -14   2  10       28.25       29.92      1.66 o
 -13   2  10       23.21       21.06      1.72 o
 -12   2  10        0.20        2.20      1.55 o
 -11   2  10       23.89       24.22      1.72 o
 -10   2  10       50.14       47.49      1.85 o
  -9   2  10        3.47        4.27      1.83 o
  -8   2  10      254.76      257.90      3.40 o
  -7   2  10      378.14      367.10      4.17 o
  -6   2  10       37.32       36.97      2.93 o
  -5   2  10      228.46      217.42     14.76 o
  -4   2  10        1.12        4.42      1.73 o
  -3   2  10       30.21       34.89      1.86 o
  -2   2  10      802.15      757.06     17.48 o
  -1   2  10       15.88       21.40      1.84 o
   0   2  10      645.44      643.93     14.63 o
   1   2  10      185.94      187.55      3.90 o
   2   2  10       66.07       66.93      3.01 o
   3   2  10        0.03        1.19      2.70 o
   4   2  10        1.73        6.73      2.38 o
   5   2  10       29.42       27.96      2.35 o
   6   2  10       30.87       31.37      1.84 o
   7   2  10        0.90        2.15      1.69 o
   8   2  10       88.37       80.07      3.57 o
   9   2  10       16.36       19.52      3.32 o
  10   2  10        1.05        3.49      2.02 o
  11   2  10       87.69       77.67      6.47 o
  12   2  10       20.87       18.16      1.99 o
 -20   3  10       27.40       34.69      2.26 o
 -19   3  10        9.85       10.10      2.24 o
 -18   3  10        2.98        6.91      2.15 o
 -17   3  10        0.09        2.92      1.83 o
 -16   3  10        6.34        6.92      2.06 o
 -15   3  10        1.11        2.63      1.77 o
 -14   3  10       30.29       28.17      1.77 o
 -13   3  10       14.85       15.96      2.27 o
 -12   3  10        3.84        7.66      2.09 o
 -11   3  10       17.57       16.67      1.78 o
 -10   3  10      159.67      158.60      4.03 o
  -9   3  10       27.20       28.73      1.87 o
  -8   3  10       29.85       33.68      1.84 o
  -7   3  10      302.51      293.23      5.92 o
  -6   3  10      521.60      542.67     11.30 o
  -5   3  10      260.80      265.19      5.37 o
  -4   3  10     1569.12     1618.67     29.81 o
  -3   3  10      441.99      420.21     30.71 o
  -2   3  10      178.34      197.27      5.75 o
  -1   3  10      152.50      156.81      3.89 o
   0   3  10      257.73      250.12      6.99 o
   1   3  10        0.77        1.95      1.97 o
   2   3  10       43.64       47.58      2.07 o
   3   3  10        9.63       12.91      1.91 o
   4   3  10        0.48        1.45      1.97 o
   5   3  10        1.02        1.64      1.89 o
   6   3  10        0.00        2.79      1.72 o
   7   3  10        7.64        9.77      1.72 o
   8   3  10       12.27       15.24      2.30 o
   9   3  10        4.84        5.46      1.95 o
  10   3  10        4.40        6.51      2.44 o
  11   3  10        2.35        5.01      2.17 o
 -18   4  10        2.70        5.17      2.15 o
 -17   4  10        3.69        5.95      2.08 o
 -16   4  10        0.31        1.42      2.32 o
 -15   4  10       45.96       46.55      2.14 o
 -14   4  10       44.11       45.41      2.22 o
 -13   4  10        8.28        6.18      2.15 o
 -12   4  10       22.08       24.76      2.12 o
 -11   4  10       37.05       34.31      2.31 o
 -10   4  10       14.75       18.91      2.41 o
  -9   4  10      215.80      228.92      7.01 o
  -8   4  10      122.51      135.20      6.20 o
  -7   4  10        8.12       11.19      2.02 o
  -6   4  10       15.86       15.02      2.10 o
  -5   4  10       48.22       41.86      1.89 o
  -4   4  10       57.26       58.21      5.55 o
  -3   4  10        0.00       -0.44      2.03 o
  -2   4  10       52.43       58.89      2.21 o
  -1   4  10       41.52       39.47      2.14 o
   0   4  10        1.83        2.17      1.70 o
   1   4  10       24.88       33.01      1.84 o
   2   4  10       92.33      101.29      2.70 o
   3   4  10        7.14        9.87      1.77 o
   4   4  10       15.43        9.55      1.78 o
   5   4  10        9.45       17.35      2.16 o
   6   4  10       20.80       17.43      1.86 o
   7   4  10        0.47        1.03      1.94 o
   8   4  10        4.66       12.55      2.07 o
 -14   5  10       32.66       31.03      2.77 o
 -13   5  10       80.85       64.42      5.75 o
 -12   5  10        3.29        3.21      2.28 o
 -11   5  10       29.86       25.01      2.81 o
 -10   5  10       39.94       40.58      2.49 o
  -9   5  10       63.69       55.70      2.59 o
  -8   5  10        2.97        3.84      2.49 o
  -7   5  10        0.02        2.51      2.18 o
  -6   5  10        4.76        6.92      2.73 o
  -5   5  10       15.34       14.12      2.19 o
  -4   5  10        3.67        4.23      2.06 o
  -3   5  10       17.34       21.43      2.20 o
  -2   5  10        5.34        4.30      2.33 o
  -1   5  10        1.56        3.40      1.98 o
   0   5  10       30.21       35.55      2.05 o
   1   5  10       25.77       19.98      2.01 o
   2   5  10        0.13        1.34      2.03 o
   3   5  10       43.94       31.18      3.72 o
   4   5  10       29.84       24.79      2.67 o
 -23   1  11        7.53       10.33      2.75 o
 -22   1  11       60.30       54.45      2.14 o
 -21   1  11      125.32      117.22      4.24 o
 -20   1  11       11.24       10.25      1.87 o
 -19   1  11      148.45      154.74      3.68 o
 -18   1  11      367.72      374.41      6.95 o
 -17   1  11      116.82      128.11      3.06 o
 -16   1  11       65.08       59.99      2.05 o
 -15   1  11        1.57        4.09      1.66 o
 -14   1  11       55.42       58.74      1.63 o
 -13   1  11      102.67      102.69      3.86 o
 -12   1  11     2029.93     2074.88     16.13 o
 -11   1  11      269.93      264.78      4.09 o
 -10   1  11        5.05        6.10      1.68 o
  -9   1  11       96.79      103.96      1.97 o
  -8   1  11      328.20      332.68      3.08 o
  -7   1  11       24.44       22.65      1.59 o
  -6   1  11        1.60        1.62      1.56 o
  -5   1  11        1.07        5.04      1.52 o
  -4   1  11       42.95       48.05      1.93 o
  -3   1  11       21.15       16.93      1.93 o
  -2   1  11        1.45        2.67      1.99 o
  -1   1  11       28.89       33.58      2.22 o
   0   1  11      621.90      630.16      6.06 o
   1   1  11      106.24      109.08      5.49 o
   2   1  11      938.37      957.88     89.97 o
   3   1  11      409.99      396.61     12.37 o
   4   1  11      113.32      113.02      3.38 o
   5   1  11       41.16       47.31      2.36 o
   6   1  11        0.14        2.46      1.57 o
   7   1  11        0.60       -0.42      1.54 o
   8   1  11      169.81      171.33      6.45 o
   9   1  11      149.03      149.27      8.05 o
  10   1  11       91.81       94.79      5.38 o
  11   1  11        0.29        0.62      2.01 o
  12   1  11       52.74       47.00      3.90 o
 -22   2  11       86.11       76.28      6.94 o
 -21   2  11        5.79        8.92      2.30 o
 -20   2  11       11.97       11.47      1.99 o
 -19   2  11       50.42       47.34      4.46 o
 -18   2  11        1.33        4.20      1.66 o
 -17   2  11        2.69        3.68      1.97 o
 -16   2  11        0.49        1.19      1.69 o
 -15   2  11        8.73       12.94      1.86 o
 -14   2  11       11.73       13.77      1.58 o
 -13   2  11       11.96       11.83      1.57 o
 -12   2  11      130.39      130.49      2.37 o
 -11   2  11       15.23       17.34      1.65 o
 -10   2  11      483.00      486.52      3.75 o
  -9   2  11       90.23       83.06      1.91 o
  -8   2  11     1424.78     1433.02      6.72 o
  -7   2  11      720.98      688.68     39.72 o
  -6   2  11      276.18      265.39     16.15 o
  -5   2  11       10.96       13.24      1.78 o
  -4   2  11      121.02      112.88      1.94 o
  -3   2  11      261.13      255.31      6.98 o
  -2   2  11     2306.20     2325.05     52.47 o
  -1   2  11       23.78       25.12      1.84 o
   0   2  11       67.77       71.05      2.01 o
   1   2  11        1.13        4.40      1.77 o
   2   2  11      388.34      389.49     13.26 o
   3   2  11        5.14        7.18      1.64 o
   4   2  11        3.76        4.95      2.13 o
   5   2  11        1.00        4.50      1.89 o
   6   2  11        2.96        2.66      1.55 o
   7   2  11       11.47       16.84      1.87 o
   8   2  11        2.75        4.15      1.90 o
   9   2  11        0.05        0.77      1.78 o
  10   2  11       22.97       25.58      1.98 o
  11   2  11       33.70       25.65      1.99 o
 -20   3  11        0.48        2.31      2.34 o
 -19   3  11        0.02        4.28      2.22 o
 -18   3  11        0.04       -0.22      2.21 o
 -17   3  11        0.26        1.74      1.75 o
 -16   3  11       11.99       11.27      2.08 o
 -15   3  11        0.98        1.94      1.77 o
 -14   3  11        0.51        1.97      2.01 o
 -13   3  11       13.24       12.42      2.13 o
 -12   3  11       15.97       13.07      1.90 o
 -11   3  11        0.77        3.75      1.78 o
 -10   3  11        1.43        3.10      1.75 o
  -9   3  11       45.94       47.63      1.94 o
  -8   3  11        3.97        5.69      1.82 o
  -7   3  11      172.86      174.96      5.79 o
  -6   3  11       32.94       30.48      2.37 o
  -5   3  11      469.76      479.43     11.21 o
  -4   3  11       28.67       30.01      1.87 o
  -3   3  11       60.72       69.72      2.26 o
  -2   3  11        3.02        4.53      1.91 o
  -1   3  11       49.38       48.04      2.15 o
   0   3  11        0.02        3.23      1.90 o
   1   3  11        0.43        4.21      1.97 o
   2   3  11       14.68       16.51      1.68 o
   3   3  11        0.30       -1.26      1.55 o
   4   3  11        9.94        6.92      1.69 o
   5   3  11       21.02       18.83      1.69 o
   6   3  11        8.08        7.72      2.00 o
   7   3  11        0.14        3.67      1.92 o
   8   3  11        0.20        2.75      1.86 o
   9   3  11        4.76        3.41      1.96 o
 -17   4  11        0.86        1.68      2.07 o
 -16   4  11        0.42        5.04      2.06 o
 -15   4  11        2.31        3.29      2.31 o
 -14   4  11        0.83        1.53      2.03 o
 -13   4  11        0.10       -0.82      1.93 o
 -12   4  11        4.65        7.70      2.43 o
 -11   4  11      232.24      250.37      5.40 o
 -10   4  11       18.99       18.78      2.49 o
  -9   4  11      124.29      129.50      8.54 o
  -8   4  11      182.64      179.88      9.28 o
  -7   4  11      223.26      235.21      8.33 o
  -6   4  11        4.54        3.83      2.06 o
  -5   4  11        1.63        4.58      2.03 o
  -4   4  11       19.69       26.96      2.48 o
  -3   4  11        0.47        4.18      2.22 o
  -2   4  11      118.81      122.41      2.66 o
  -1   4  11      324.64      314.28      7.85 o
   0   4  11       89.53      101.81      2.93 o
   1   4  11        3.24        6.71      2.10 o
   2   4  11       58.02       43.91      2.00 o
   3   4  11       30.53       39.65      2.10 o
   4   4  11        0.26        0.99      1.82 o
   5   4  11        4.41        2.08      1.67 o
   6   4  11        2.09        2.80      1.73 o
   7   4  11        0.95        1.71      2.30 o
 -13   5  11      140.82      129.30      6.01 o
 -12   5  11      125.80      121.69      9.27 o
 -11   5  11        0.68        1.40      2.49 o
 -10   5  11        2.43        1.22      2.40 o
  -9   5  11        5.77        8.99      2.64 o
  -8   5  11        4.99        5.32      2.24 o
  -7   5  11        6.26        3.57      2.64 o
  -6   5  11        1.41        3.54      2.54 o
  -5   5  11        3.30        2.96      2.07 o
  -4   5  11        3.36        4.52      2.27 o
  -3   5  11        0.02        3.02      2.22 o
  -2   5  11       16.88       14.25      2.10 o
  -1   5  11        5.86        8.05      2.11 o
   0   5  11       49.28       54.94      2.92 o
   1   5  11       62.99       56.50      3.71 o
   2   5  11       30.00       21.76      2.13 o
 -22   0  12       28.39       26.11      2.79 o
 -21   0  12       38.24       40.97      5.41 o
 -20   0  12        8.85        8.22      2.53 o
 -19   0  12      377.91      393.51     11.08 o
 -18   0  12      182.47      180.18      4.93 o
 -17   0  12      328.29      337.29      6.37 o
 -16   0  12     1040.16     1042.41     11.82 o
 -15   0  12      102.81      116.59      2.74 o
 -14   0  12      108.00      101.53      3.80 o
 -13   0  12      183.18      182.21      4.22 o
 -12   0  12      261.30      242.91      2.92 o
 -11   0  12        6.41        2.93      2.47 o
 -10   0  12      112.57      125.58      4.61 o
  -9   0  12      145.71      159.47      2.82 o
  -8   0  12       69.66       66.06      2.45 o
  -7   0  12        4.09        8.23      2.53 o
  -6   0  12       24.40       27.82      2.50 o
  -5   0  12       97.48       80.94      2.63 o
  -4   0  12        4.75        9.98      2.16 o
  -3   0  12       22.53       24.68      3.07 o
  -2   0  12        7.06        9.96      2.63 o
  -1   0  12        3.25        4.12      2.59 o
   0   0  12      316.61      332.23      6.30 o
   1   0  12        0.40       -2.36      2.36 o
   2   0  12      162.99      162.38      3.13 o
   3   0  12      626.88      657.50     38.11 o
   4   0  12     1006.37     1048.06     59.22 o
   5   0  12      658.54      674.62     41.19 o
   6   0  12       27.87       28.41      2.59 o
   7   0  12       24.71       29.23      3.56 o
   8   0  12       16.20       14.06      4.04 o
   9   0  12       66.74       64.77      3.77 o
  10   0  12       89.14       85.11     10.54 o
  11   0  12        0.12        2.62      2.71 o
 -22   1  12        0.04        3.00      2.05 o
 -21   1  12      141.47      146.87      6.28 o
 -20   1  12       17.04       17.04      1.80 o
 -19   1  12        0.28        2.12      1.72 o
 -18   1  12        7.94        8.46      1.76 o
 -17   1  12      102.71      103.63      2.72 o
 -16   1  12        5.02        5.37      1.74 o
 -15   1  12       37.50       39.22      1.78 o
 -14   1  12      477.19      486.04      3.83 o
 -13   1  12        6.94        7.34      1.57 o
 -12   1  12      349.43      363.48      3.67 o
 -11   1  12        2.27        4.57      1.70 o
 -10   1  12      190.89      183.77      2.08 o
  -9   1  12        0.17        0.61      1.74 o
  -8   1  12       28.15       23.22      1.58 o
  -7   1  12       53.31       47.17      1.76 o
  -6   1  12       69.95       71.50      1.93 o
  -5   1  12       47.51       54.00      1.67 o
  -4   1  12      153.30      157.05      2.52 o
  -3   1  12       11.47       11.60      3.06 o
  -2   1  12       19.75       16.38      1.75 o
  -1   1  12       26.91       29.36      2.00 o
   0   1  12      873.10      856.06     15.57 o
   1   1  12       51.82       51.38      1.89 o
   2   1  12       42.73       45.09      2.65 o
   3   1  12        4.06        4.31      1.73 o
   4   1  12       87.85       89.82      2.68 o
   5   1  12       10.16       10.06      1.65 o
   6   1  12        9.70        9.79      1.66 o
   7   1  12      112.71      109.85      4.16 o
   8   1  12        0.20        1.94      1.71 o
   9   1  12      126.82      130.02      3.61 o
  10   1  12        4.10        6.19      1.94 o
  11   1  12        7.99        7.90      2.73 o
 -21   2  12        2.07        3.54      1.83 o
 -20   2  12        1.26        2.03      1.83 o
 -19   2  12        9.16       10.03      1.78 o
 -18   2  12        0.06        3.56      1.88 o
 -17   2  12        0.03        0.70      1.85 o
 -16   2  12       17.18       20.54      1.64 o
 -15   2  12       22.00       20.22      1.79 o
 -14   2  12       12.84       14.44      1.57 o
 -13   2  12        0.21        2.76      1.87 o
 -12   2  12        5.61        7.28      1.79 o
 -11   2  12       10.14        8.12      1.59 o
 -10   2  12      473.63      517.95      4.65 o
  -9   2  12      153.69      154.37      2.12 o
  -8   2  12       28.27       34.20      1.48 o
  -7   2  12       68.01       66.68      1.95 o
  -6   2  12      275.92      276.38      5.34 o
  -5   2  12        0.60        2.63      1.81 o
  -4   2  12      377.84      376.51      5.70 o
  -3   2  12        4.73        5.58      1.97 o
  -2   2  12      117.28      121.33      2.93 o
  -1   2  12       10.33        8.83      1.86 o
   0   2  12       69.53       61.92      2.13 o
   1   2  12        0.13        0.89      1.81 o
   2   2  12       26.47       30.34      2.08 o
   3   2  12        0.29        2.47      1.75 o
   4   2  12        3.16        4.57      1.85 o
   5   2  12        6.85        8.38      1.99 o
   6   2  12        6.24        8.71      2.01 o
   7   2  12       14.86       16.28      2.04 o
   8   2  12       10.44       16.16      2.06 o
   9   2  12        0.02        0.99      1.86 o
  10   2  12       23.98       22.14      2.59 o
 -20   3  12       10.05       11.85      3.18 o
 -19   3  12       20.58       22.29      2.46 o
 -18   3  12        0.95        2.59      2.08 o
 -17   3  12        2.69        2.10      2.00 o
 -16   3  12       25.94       29.65      2.31 o
 -15   3  12        1.83        3.41      2.22 o
 -14   3  12       15.95       11.51      1.87 o
 -13   3  12        1.28        4.46      1.84 o
 -12   3  12       14.47       14.66      1.60 o
 -11   3  12        7.70        6.09      1.54 o
 -10   3  12       38.46       36.82      2.01 o
  -9   3  12      156.45      153.21      2.06 o
  -8   3  12      160.14      154.89     10.14 o
  -7   3  12        0.61        2.22      1.84 o
  -6   3  12      578.33      614.21     11.42 o
  -5   3  12      631.88      658.89     14.54 o
  -4   3  12      133.86      142.65      5.04 o
  -3   3  12       23.38       25.60      1.84 o
  -2   3  12       75.61       66.09      2.84 o
  -1   3  12       45.33       52.18      2.53 o
   0   3  12       64.88       66.65      3.14 o
   1   3  12       13.06       12.14      1.82 o
   2   3  12        7.77       11.05      1.77 o
   3   3  12       12.17       17.22      1.85 o
   4   3  12        0.81        1.95      1.80 o
   5   3  12       30.55       34.73      1.89 o
   6   3  12        2.18        5.90      1.71 o
   7   3  12        0.01        0.98      1.84 o
   8   3  12        0.41        1.61      2.29 o
 -17   4  12        0.71       -0.07      2.11 o
 -16   4  12        0.65        4.63      2.37 o
 -15   4  12        0.00        0.85      1.87 o
 -14   4  12       76.40       71.79      3.24 o
 -13   4  12       22.54       24.04      2.51 o
 -12   4  12        3.27        4.20      2.23 o
 -11   4  12       35.94       33.23      2.36 o
 -10   4  12       40.92       49.75      2.58 o
  -9   4  12        0.98        1.54      2.05 o
  -8   4  12        2.45        4.22      2.01 o
  -7   4  12       16.98       14.52      1.86 o
  -6   4  12        0.14        1.56      1.97 o
  -5   4  12        4.55        6.48      2.11 o
  -4   4  12       37.82       41.97      2.39 o
  -3   4  12       99.81       90.68      2.38 o
  -2   4  12        7.10        7.22      2.09 o
  -1   4  12       83.67       89.84      3.43 o
   0   4  12       83.95       94.48      2.94 o
   1   4  12        1.16        2.90      2.01 o
   2   4  12        1.83        2.10      2.04 o
   3   4  12       11.18       10.83      1.85 o
   4   4  12       15.68       12.74      2.01 o
   5   4  12       15.00       12.24      1.73 o
 -11   5  12        0.00        0.46      2.32 o
 -10   5  12        4.54        8.60      2.27 o
  -9   5  12        7.95       10.33      2.73 o
  -8   5  12        5.28        5.89      2.52 o
  -7   5  12        0.03       -1.09      2.56 o
  -6   5  12        5.24        5.33      2.47 o
  -5   5  12        9.73       10.20      2.27 o
  -4   5  12        1.93        4.34      2.09 o
  -3   5  12        3.74        1.91      2.11 o
  -2   5  12        0.55        1.20      2.10 o
  -1   5  12        9.99       15.42      2.09 o
   0   5  12        7.80        6.42      2.05 o
 -22   1  13       10.44       12.30      1.89 o
 -21   1  13        1.97        3.13      1.75 o
 -20   1  13       44.27       40.32      1.90 o
 -19   1  13       22.77       29.97      1.89 o
 -18   1  13       26.28       26.12      1.63 o
 -17   1  13        0.57        2.40      1.67 o
 -16   1  13       29.84       28.93      1.84 o
 -15   1  13        3.40        4.43      1.52 o
 -14   1  13       77.06       76.80      1.86 o
 -13   1  13        6.62        6.76      1.56 o
 -12   1  13       28.63       31.09      1.77 o
 -11   1  13        1.40        3.38      1.57 o
 -10   1  13       87.01       86.02      1.62 o
  -9   1  13      137.84      104.15      2.29 o
  -8   1  13        0.01        2.25      1.45 o
  -7   1  13        0.01       -1.51      1.51 o
  -6   1  13       18.22       18.29      1.65 o
  -5   1  13       10.22       12.27      1.76 o
  -4   1  13       11.13       11.77      2.00 o
  -3   1  13       81.94       73.21      6.04 o
  -2   1  13       20.03       22.39      1.97 o
  -1   1  13       11.98       13.99      1.77 o
   0   1  13       64.79       76.97      3.13 o
   1   1  13       99.15      106.54      4.98 o
   2   1  13       21.43       24.76      2.04 o
   3   1  13       59.88       58.22      3.09 o
   4   1  13       29.40       30.58      2.53 o
   5   1  13       20.68       22.27      2.54 o
   6   1  13       12.82       15.51      1.64 o
   7   1  13       58.92       53.68      1.87 o
   8   1  13        0.05       -1.93      1.93 o
   9   1  13        0.69       -0.59      1.85 o
 -21   2  13        0.76       -0.02      2.02 o
 -20   2  13        8.02        6.90      2.06 o
 -19   2  13        5.02        7.74      1.77 o
 -18   2  13        0.09        1.60      1.68 o
 -17   2  13        0.64        2.11      1.69 o
 -16   2  13       11.27       10.29      1.69 o
 -15   2  13        9.42        8.21      1.78 o
 -14   2  13       52.22       58.13      1.91 o
 -13   2  13      101.77       98.86      1.77 o
 -12   2  13      142.15      152.64      2.06 o
 -11   2  13      128.06      120.01      2.73 o
 -10   2  13      234.41      239.66      3.19 o
  -9   2  13       42.54       43.91      1.67 o
  -8   2  13        0.16        3.80      1.70 o
  -7   2  13      124.22      121.88      2.35 o
  -6   2  13        2.33        1.90      1.67 o
  -5   2  13        2.85        4.79      1.97 o
  -4   2  13       24.04       20.85      1.76 o
  -3   2  13       19.88       24.95      1.79 o
  -2   2  13       64.75       68.07      2.06 o
  -1   2  13       18.40       19.06      1.61 o
   0   2  13       12.91       11.93      1.74 o
   1   2  13        2.53        8.41      1.98 o
   2   2  13       45.46       49.77      4.05 o
   3   2  13        0.65        0.71      1.83 o
   4   2  13        6.90        8.07      1.79 o
   5   2  13        0.00        4.34      1.85 o
   6   2  13        0.01        0.43      2.05 o
   7   2  13        0.02        2.10      1.96 o
   8   2  13       29.89       28.81      3.48 o
 -19   3  13        0.16        2.78      2.00 o
 -18   3  13        0.84        2.23      2.10 o
 -17   3  13        0.48       -0.33      1.88 o
 -16   3  13       42.52       42.43      2.12 o
 -15   3  13        0.15        1.06      1.78 o
 -14   3  13        2.48        4.10      1.55 o
 -13   3  13       12.11       11.60      1.74 o
 -12   3  13        5.47        5.21      1.75 o
 -11   3  13       22.36       21.70      1.74 o
 -10   3  13       10.84       12.86      2.14 o
  -9   3  13       43.99       42.06      3.90 o
  -8   3  13       56.16       56.10      2.16 o
  -7   3  13      115.48      106.50      2.75 o
  -6   3  13       28.03       28.01      1.91 o
  -5   3  13        8.14        7.75      2.16 o
  -4   3  13        7.51        7.75      2.01 o
  -3   3  13       20.23       18.17      1.74 o
  -2   3  13        8.96       11.94      2.05 o
  -1   3  13        2.59        4.42      2.02 o
   0   3  13        5.45        7.57      2.04 o
   1   3  13        4.91        5.35      1.86 o
   2   3  13        2.63        5.65      1.86 o
   3   3  13        8.09       13.51      2.02 o
   4   3  13        2.18        6.05      1.72 o
   5   3  13       53.89       60.93      2.65 o
   6   3  13        3.12        3.56      2.01 o
 -16   4  13        1.67        4.91      2.43 o
 -15   4  13       11.71        9.58      2.42 o
 -14   4  13        4.18        4.59      2.18 o
 -13   4  13        6.20        8.87      2.19 o
 -12   4  13        0.02        4.62      2.13 o
 -11   4  13        8.25        5.87      2.05 o
 -10   4  13        6.33        4.82      2.26 o
  -9   4  13        7.04        7.88      1.83 o
  -8   4  13        0.73        2.68      2.00 o
  -7   4  13        1.62        2.23      2.01 o
  -6   4  13        4.46        5.32      2.54 o
  -5   4  13        0.36        1.33      2.13 o
  -4   4  13        0.27        1.42      2.12 o
  -3   4  13      155.29      143.60      3.82 o
  -2   4  13       12.71       19.28      1.99 o
  -1   4  13        0.42        3.44      1.97 o
   0   4  13        0.06        1.31      1.71 o
   1   4  13      162.85      166.73      5.49 o
   2   4  13       16.89       29.85      2.29 o
   3   4  13        0.40        2.21      1.93 o
  -9   5  13        2.40        7.24      5.85 o
  -8   5  13        2.61        2.98      2.34 o
  -7   5  13        3.61        0.57      2.34 o
  -6   5  13        4.40        1.68      2.52 o
  -5   5  13        2.86        6.25      2.31 o
  -4   5  13       19.54       24.51      3.18 o
 -22   0  14       19.13       24.70      6.39 o
 -21   0  14        1.69        5.22      2.29 o
 -20   0  14        0.11        2.51      2.18 o
 -19   0  14        0.36        1.39      2.30 o
 -18   0  14        3.85        6.15      2.57 o
 -17   0  14       19.46       19.84      3.53 o
 -16   0  14       37.94       36.91      2.54 o
 -15   0  14        3.92        5.92      2.11 o
 -14   0  14        0.04        0.16      2.08 o
 -13   0  14        9.85        8.79      2.30 o
 -12   0  14       59.90       71.42      4.58 o
 -11   0  14        4.65        6.85      1.98 o
 -10   0  14       73.79       65.52      2.64 o
  -9   0  14       32.52       35.64      2.39 o
  -8   0  14       44.71       48.85      2.19 o
  -7   0  14      537.84      474.57      4.46 o
  -6   0  14      519.92      433.07      5.50 o
  -5   0  14       63.09       65.10      2.57 o
  -4   0  14       14.48       13.25      4.38 o
  -3   0  14      103.79       93.85      2.78 o
  -2   0  14      105.86       96.97      5.70 o
  -1   0  14      118.89      102.88     20.28 o
   0   0  14        7.14        7.54      2.37 o
   1   0  14       66.15       69.86      2.97 o
   2   0  14      165.41      164.71      4.62 o
   3   0  14      211.07      221.40      9.65 o
   4   0  14      116.09      104.96      7.94 o
   5   0  14      109.63      116.73      6.34 o
   6   0  14        0.09        2.60      2.11 o
   7   0  14        0.71        0.45      2.58 o
   8   0  14        6.84        6.97      2.33 o
 -21   1  14        4.15        4.22      1.91 o
 -20   1  14        2.04        3.45      1.77 o
 -19   1  14       14.32       15.10      2.14 o
 -18   1  14       28.80       31.25      2.72 o
 -17   1  14        0.96        3.27      1.51 o
 -16   1  14        2.39        4.09      1.58 o
 -15   1  14        4.59        4.91      1.45 o
 -14   1  14       13.62       14.42      1.78 o
 -13   1  14       16.32       20.30      1.66 o
 -12   1  14        4.79        4.18      1.75 o
 -11   1  14      189.57      174.40      1.99 o
 -10   1  14       43.82       37.50      1.59 o
  -9   1  14      106.76      101.59      2.34 o
  -8   1  14       31.46       35.09      1.61 o
  -7   1  14       74.99       72.70      2.23 o
  -6   1  14       36.33       37.43      2.10 o
  -5   1  14       36.67       34.38      1.71 o
  -4   1  14      153.48      157.67      2.51 o
  -3   1  14        4.88        7.15      1.86 o
  -2   1  14       85.04       72.46      6.79 o
  -1   1  14       36.89       35.86      1.79 o
   0   1  14        0.06        1.20      1.96 o
   1   1  14       14.13       18.81      2.06 o
   2   1  14        1.00        3.09      1.68 o
   3   1  14       26.56       27.21      1.86 o
   4   1  14        1.90        0.03      1.65 o
   5   1  14       19.87       16.69      1.92 o
   6   1  14       22.12       19.40      1.70 o
   7   1  14        1.34        3.18      1.75 o
   8   1  14       12.08        9.64      2.83 o
 -20   2  14       21.33       17.98      2.38 o
 -19   2  14       64.57       71.87      7.66 o
 -18   2  14        0.51        0.42      1.81 o
 -17   2  14        5.02        7.23      1.77 o
 -16   2  14        2.20        3.46      1.76 o
 -15   2  14       34.41       32.58      1.99 o
 -14   2  14        0.13        1.28      1.64 o
 -13   2  14       33.84       26.75      1.89 o
 -12   2  14       41.21       45.82      1.87 o
 -11   2  14        0.61        3.65      1.50 o
 -10   2  14        1.32        1.63      1.57 o
  -9   2  14        5.73        4.36      1.69 o
  -8   2  14       41.79       41.89      2.03 o
  -7   2  14        9.28        7.98      1.63 o
  -6   2  14        9.89       10.06      1.76 o
  -5   2  14        3.59        2.87      1.87 o
  -4   2  14        3.40        6.35      2.43 o
  -3   2  14        5.56        5.57      1.82 o
  -2   2  14        2.37        7.49      1.83 o
  -1   2  14        1.32        1.80      2.02 o
   0   2  14       41.11       39.11      1.81 o
   1   2  14       31.85       36.75      2.11 o
   2   2  14       31.04       32.11      1.95 o
   3   2  14       25.27       26.85      2.57 o
   4   2  14        5.86        6.69      1.73 o
   5   2  14        7.18        4.03      1.87 o
   6   2  14       36.96       43.08      2.42 o
   7   2  14        6.69        8.49      6.33 o
 -18   3  14       27.17       23.32      2.10 o
 -17   3  14      134.16      121.92      4.43 o
 -16   3  14       30.17       29.52      3.89 o
 -15   3  14        1.15        2.61      1.87 o
 -14   3  14       17.53       20.30      1.91 o
 -13   3  14       72.10       67.16      5.42 o
 -12   3  14       29.25       30.97      2.37 o
 -11   3  14       65.40       65.76      6.56 o
 -10   3  14        0.44        0.36      1.69 o
  -9   3  14       37.97       37.61      1.71 o
  -8   3  14        4.75        6.45      1.76 o
  -7   3  14       41.52       46.94      2.03 o
  -6   3  14       49.04       44.27      2.23 o
  -5   3  14       25.02       25.48      2.18 o
  -4   3  14        0.30        3.71      1.79 o
  -3   3  14       41.41       41.54      2.51 o
  -2   3  14        4.15        4.44      1.96 o
  -1   3  14       19.43       29.50      2.07 o
   0   3  14       13.99       19.57      2.09 o
   1   3  14       10.84       15.86      2.19 o
   2   3  14       14.32       17.41      1.85 o
   3   3  14       24.87       26.68      1.96 o
   4   3  14      127.98      116.61      3.94 o
 -14   4  14        5.95        6.05      2.01 o
 -13   4  14        0.01        2.56      2.61 o
 -12   4  14       11.02       12.48      2.64 o
 -11   4  14        3.93        4.21      2.58 o
 -10   4  14        1.05        2.36      1.82 o
  -9   4  14       13.67       12.22      2.35 o
  -8   4  14       14.35       15.81      2.01 o
  -7   4  14       14.67       14.48      2.27 o
  -6   4  14        1.11        4.69      2.26 o
  -5   4  14        7.20        5.67      2.16 o
  -4   4  14        9.60       10.62      2.40 o
  -3   4  14       14.87       17.11      2.18 o
  -2   4  14       18.32       21.47      2.27 o
  -1   4  14       62.56       76.78      4.82 o
   0   4  14        0.22        2.25      2.00 o
   1   4  14        8.57        9.27      2.05 o
 -20   1  15        0.55        3.58      1.96 o
 -19   1  15        2.39        3.77      1.86 o
 -18   1  15       31.51       32.17      1.93 o
 -17   1  15        0.05        1.43      1.85 o
 -16   1  15       38.12       34.36      1.91 o
 -15   1  15       31.79       26.50      1.59 o
 -14   1  15        7.84       10.08      1.69 o
 -13   1  15       44.18       50.32      1.87 o
 -12   1  15        3.98        4.75      1.51 o
 -11   1  15      169.66      154.80      2.26 o
 -10   1  15       65.63       54.21      1.82 o
  -9   1  15       17.38       18.83      1.54 o
  -8   1  15       13.63       17.44      1.90 o
  -7   1  15       13.25       13.51      1.79 o
  -6   1  15        6.72        6.59      1.64 o
  -5   1  15       33.65       29.73      2.07 o
  -4   1  15      292.14      280.95      4.92 o
  -3   1  15       46.37       36.85      4.21 o
  -2   1  15       67.89       71.49      1.96 o
  -1   1  15      174.18      175.57      3.38 o
   0   1  15       15.52       15.45      1.71 o
   1   1  15       24.49       25.41      2.04 o
   2   1  15        2.53        4.58      1.83 o
   3   1  15       14.04        9.75      1.79 o
   4   1  15       35.26       37.25      2.40 o
   5   1  15       33.08       34.51      2.15 o
   6   1  15       39.50       33.48      2.45 o
 -19   2  15        2.23        4.77      2.07 o
 -18   2  15        8.90        5.71      2.00 o
 -17   2  15        1.39        2.91      1.85 o
 -16   2  15      100.36      106.25      6.22 o
 -15   2  15      121.07      114.65      5.29 o
 -14   2  15       17.20       19.92      2.01 o
 -13   2  15       12.74       13.14      1.75 o
 -12   2  15       32.82       37.89      1.84 o
 -11   2  15      181.91      179.88      3.15 o
 -10   2  15       12.52       13.94      1.90 o
  -9   2  15        4.17        4.05      1.88 o
  -8   2  15       16.68       17.44      1.80 o
  -7   2  15        0.55       -0.07      1.76 o
  -6   2  15       22.42       23.13      2.01 o
  -5   2  15       67.72       70.41      2.28 o
  -4   2  15        5.80        7.95      2.01 o
  -3   2  15       18.01       18.86      2.28 o
  -2   2  15       48.05       47.89      1.82 o
  -1   2  15        8.64       11.04      2.02 o
   0   2  15      106.45      105.42      2.60 o
   1   2  15        5.92        7.58      2.02 o
   2   2  15        0.17       -0.97      2.28 o
   3   2  15        1.43        2.20      2.08 o
   4   2  15        0.34        2.09      1.98 o
   5   2  15       32.50       32.15      1.93 o
 -17   3  15        0.34        0.40      2.00 o
 -16   3  15        5.52        5.81      2.11 o
 -15   3  15        0.64        1.13      1.82 o
 -14   3  15        9.63        9.53      2.42 o
 -13   3  15        0.33        0.42      1.93 o
 -12   3  15       10.17       11.46      2.02 o
 -11   3  15        1.18        2.90      1.91 o
 -10   3  15        5.64        4.34      1.81 o
  -9   3  15        0.98        4.39      1.80 o
  -8   3  15       33.02       30.11      1.99 o
  -7   3  15        0.87        4.42      2.23 o
  -6   3  15        4.51       10.58      2.21 o
  -5   3  15       21.83       28.75      1.89 o
  -4   3  15        0.10        3.82      2.08 o
  -3   3  15        4.72        5.71      2.17 o
  -2   3  15       11.90       12.54      2.08 o
  -1   3  15        6.00        7.69      2.17 o
   0   3  15        0.55        2.04      2.00 o
   1   3  15       31.03       38.04      2.49 o
   2   3  15        7.55       10.19      1.92 o
 -12   4  15       32.00       25.43      4.82 o
 -11   4  15       49.13       38.62      5.75 o
 -10   4  15        1.55        2.35      2.08 o
  -9   4  15        0.30        1.60      2.14 o
  -8   4  15       16.28       10.87      2.21 o
  -7   4  15        6.61        5.85      2.50 o
  -6   4  15        1.20        2.77      2.24 o
  -5   4  15        7.32       12.66      2.18 o
  -4   4  15        8.07        3.46      2.12 o
  -3   4  15       23.55       19.05      2.35 o
  -2   4  15        6.66        6.73      1.96 o
 -20   0  16        0.01        1.57      2.76 o
 -19   0  16       55.57       48.36      6.90 o
 -18   0  16       43.49       52.54      2.79 o
 -17   0  16       83.75       94.69      6.02 o
 -16   0  16       23.90       30.96      2.62 o
 -15   0  16      100.45       94.56      3.15 o
 -14   0  16        9.10        9.69      2.73 o
 -13   0  16       20.37       23.30      2.44 o
 -12   0  16        0.31        0.49      2.38 o
 -11   0  16       52.41       51.69      2.77 o
 -10   0  16       26.44       22.23      2.55 o
  -9   0  16      205.20      179.31      7.01 o
  -8   0  16      175.23      150.24      5.11 o
  -7   0  16        1.35       -0.90      2.31 o
  -6   0  16        0.36        3.40      2.63 o
  -5   0  16       22.07       15.66      2.41 o
  -4   0  16       38.82       31.35      2.77 o
  -3   0  16        0.55        1.02      3.19 o
  -2   0  16        2.42        6.86      2.19 o
  -1   0  16       89.04       89.84      4.21 o
   0   0  16       17.31       10.03      3.42 o
   1   0  16      219.59      232.03     14.00 o
   2   0  16        0.00        0.53      2.90 o
   3   0  16       22.83       22.30      6.87 o
   4   0  16        0.44        1.71      2.95 o
 -19   1  16        9.13        7.79      2.11 o
 -18   1  16        1.66        4.26      1.97 o
 -17   1  16        3.90        5.67      1.77 o
 -16   1  16        3.55        5.24      1.87 o
 -15   1  16        0.42        1.11      1.77 o
 -14   1  16        4.17        5.73      1.63 o
 -13   1  16       10.01        4.64      1.62 o
 -12   1  16        0.01        2.65      1.60 o
 -11   1  16       11.87       20.26      1.58 o
 -10   1  16        0.65        0.28      1.76 o
  -9   1  16       25.48       19.31      1.79 o
  -8   1  16        1.19        5.73      2.00 o
  -7   1  16       14.22       11.63      1.85 o
  -6   1  16       10.74       10.52      1.82 o
  -5   1  16       34.24       34.39      1.91 o
  -4   1  16       33.28       28.76      2.22 o
  -3   1  16        9.23        7.45      2.12 o
  -2   1  16        1.11       -0.23      1.62 o
  -1   1  16        8.10        6.89      1.73 o
   0   1  16        0.02        1.59      1.87 o
   1   1  16       26.72       29.39      2.40 o
   2   1  16        7.06        7.53      1.82 o
   3   1  16        0.95        4.10      2.25 o
   4   1  16       20.14       20.79      2.51 o
 -18   2  16        1.03        1.91      1.99 o
 -17   2  16       34.29       26.52      2.10 o
 -16   2  16        1.36        1.73      1.96 o
 -15   2  16       26.53       21.95      1.77 o
 -14   2  16        0.01        0.86      1.88 o
 -13   2  16       19.71       20.66      1.82 o
 -12   2  16        0.69        3.42      1.97 o
 -11   2  16       15.04       16.62      2.00 o
 -10   2  16        5.47        5.54      1.84 o
  -9   2  16        0.71        0.20      1.95 o
  -8   2  16       29.16       30.75      2.02 o
  -7   2  16        4.77        3.67      1.79 o
  -6   2  16        9.87       10.60      2.06 o
  -5   2  16       10.58       11.05      1.81 o
  -4   2  16        0.94        4.80      2.05 o
  -3   2  16       18.83       25.44      2.26 o
  -2   2  16        9.22        6.46      1.98 o
  -1   2  16       29.49       30.82      2.09 o
   0   2  16        7.65        9.81      2.07 o
   1   2  16       12.19        9.49      2.00 o
   2   2  16        0.04        1.82      2.13 o
   3   2  16        0.01        1.46      4.18 o
 -15   3  16        2.71        4.00      2.22 o
 -14   3  16        3.62        1.00      2.29 o
 -13   3  16        0.08       -0.48      1.89 o
 -12   3  16        0.66        0.06      1.92 o
 -11   3  16       22.89       22.18      2.26 o
 -10   3  16        3.90        4.61      2.04 o
  -9   3  16      137.71      144.21     10.58 o
  -8   3  16        8.16       12.64      2.18 o
  -7   3  16       80.07       80.91      2.71 o
  -6   3  16       13.07       14.22      2.59 o
  -5   3  16        4.46        5.42      2.17 o
  -4   3  16       25.81       29.39      2.26 o
  -3   3  16        1.78        2.40      2.19 o
  -2   3  16        3.87        2.59      2.42 o
  -1   3  16       13.11       17.09      2.27 o
   0   3  16        2.21        5.02      2.05 o
 -18   1  17       25.97       25.59      2.12 o
 -17   1  17        2.01        2.76      1.77 o
 -16   1  17        1.28        1.04      1.61 o
 -15   1  17      101.77      101.96      2.89 o
 -14   1  17        3.03        4.41      1.56 o
 -13   1  17       60.08       56.04      1.82 o
 -12   1  17       12.57       13.83      1.70 o
 -11   1  17        1.11        3.95      1.65 o
 -10   1  17       18.53       17.57      1.88 o
  -9   1  17        0.01        3.12      2.07 o
  -8   1  17       45.85       42.63      3.03 o
  -7   1  17        0.28        1.15      1.79 o
  -6   1  17        2.13       -1.24      2.26 o
  -5   1  17        2.96        3.71      1.95 o
  -4   1  17       11.16       15.25      1.79 o
  -3   1  17        0.05        3.27      1.81 o
  -2   1  17        1.00        4.26      2.02 o
  -1   1  17       31.66       30.37      3.22 o
   0   1  17       21.44       19.61      2.33 o
   1   1  17        4.02        4.21      1.86 o
   2   1  17       54.63       42.16      5.79 o
 -16   2  17        0.27        2.23      1.98 o
 -15   2  17        0.33        3.06      2.00 o
 -14   2  17        3.86        6.44      1.71 o
 -13   2  17        0.30        0.99      1.95 o
 -12   2  17       33.95       33.84      2.05 o
 -11   2  17       36.69       39.51      2.36 o
 -10   2  17       14.04       12.66      2.06 o
  -9   2  17       20.96       19.05      1.83 o
  -8   2  17      117.01      121.27      3.77 o
  -7   2  17        0.82        5.52      2.15 o
  -6   2  17        2.33        3.41      2.30 o
  -5   2  17       40.37       48.12      2.06 o
  -4   2  17        0.17        1.72      2.15 o
  -3   2  17       49.69       47.32      2.40 o
  -2   2  17       32.57       28.90      2.50 o
  -1   2  17        5.04        1.38      2.01 o
   0   2  17        2.08        1.46      2.42 o
 -13   3  17        3.53        4.92      2.19 o
 -12   3  17        0.91        1.22      1.89 o
 -11   3  17        3.44        4.48      1.83 o
 -10   3  17        4.31        4.93      1.94 o
  -9   3  17        0.00        4.79      2.38 o
  -8   3  17       28.16       28.78      2.07 o
  -7   3  17        4.56        6.28      1.99 o
  -6   3  17        6.97        6.56      2.14 o
  -5   3  17        1.24        2.04      2.08 o
  -4   3  17        0.00        1.16      2.48 o
 -17   0  18       36.52       32.27      3.14 o
 -16   0  18       50.93       52.73      3.25 o
 -15   0  18       17.80       23.08      2.72 o
 -14   0  18       42.14       43.48      3.14 o
 -13   0  18        2.21        3.74      2.49 o
 -12   0  18        0.28        0.79      2.50 o
 -11   0  18        3.02        2.21      2.31 o
 -10   0  18       59.61       53.78      4.30 o
  -9   0  18        4.00        0.96      2.50 o
  -8   0  18       24.36       30.21      2.64 o
  -7   0  18        0.02       -1.47      2.37 o
  -6   0  18       36.34       35.59      4.35 o
  -5   0  18       41.13       39.18      6.28 o
  -4   0  18        2.73        3.73      2.26 o
  -3   0  18       12.38       12.78      3.41 o
  -2   0  18        9.08        8.86      3.22 o
  -1   0  18       30.22       29.07      2.79 o
 -16   1  18       39.10       39.12      2.48 o
 -15   1  18       65.55       64.08      3.33 o
 -14   1  18       10.86        9.62      1.72 o
 -13   1  18        1.75        2.64      1.69 o
 -12   1  18       38.74       48.39      2.87 o
 -11   1  18       29.36       35.95      2.34 o
 -10   1  18        1.52        5.13      2.19 o
  -9   1  18        2.63        2.36      2.05 o
  -8   1  18        1.78        4.67      2.01 o
  -7   1  18       10.11        9.86      1.93 o
  -6   1  18        3.78        7.77      2.23 o
  -5   1  18        0.17        1.34      1.72 o
  -4   1  18        3.54        7.10      2.38 o
  -3   1  18       10.53       15.87      2.27 o
  -2   1  18        0.23        3.11      2.11 o
  -1   1  18       15.52       13.18      2.15 o
 -14   2  18        8.69       10.77      1.91 o
 -13   2  18        3.96        2.88      2.03 o
 -12   2  18        0.92        2.19      2.14 o
 -11   2  18       10.01       11.17      1.91 o
 -10   2  18        1.11        2.62      2.00 o
  -9   2  18        0.23        4.37      2.20 o
  -8   2  18        0.02        3.52      2.08 o
  -7   2  18       37.39       40.68      3.35 o
  -6   2  18       27.15       26.70      1.94 o
  -5   2  18       38.83       40.55      2.79 o
  -4   2  18        4.69        1.29      2.11 o
  -3   2  18       15.75       13.54      4.40 o
 -13   1  19        2.15        2.32      1.94 o
 -12   1  19       12.32       16.79      2.02 o
 -11   1  19        3.74        3.70      2.11 o
 -10   1  19        7.71        9.53      2.26 o
  -9   1  19        1.74        3.73      2.10 o
  -8   1  19       21.48       17.74      2.11 o
  -7   1  19       28.28       21.20      2.26 o
  -6   1  19       24.39       24.63      2.22 o
  -5   1  19        4.99        0.24      3.05 o
 
